# Supplementary material for: Exercise as a model to identify microRNAs linked to human cognition: a role for microRNA-409 and microRNA-501
Source: Transl Psychiatry. 2021 Oct 8;11:514. doi: 10.1038/s41398-021-01627-w (PMC8501071; doi:10.1038/s41398-021-01627-w)
Supplement: Supplementary file 8 — Supplemental table 2 [file 41398_2021_1627_MOESM8_ESM.xlsx]

## Sheet: Table S2
Supplemental table 2		MicroRNA modules, module membership and correlations
	geneID	moduleColor	MMblack	MMblue	MMbrown	MMcyan	MMdarkgreen	MMdarkgrey	MMdarkolivegreen	MMdarkorange	MMdarkred	MMdarkturquoise	MMgreen	MMgreenyellow	MMgrey60	MMlightcyan	MMlightgreen	MMlightyellow	MMmagenta	MMmidnightblue	MMorange	MMpaleturquoise	MMpink	MMpurple	MMred	MMroyalblue	MMsaddlebrown	MMsalmon	MMskyblue	MMsteelblue	MMtan	MMturquoise	MMviolet	MMwhite	MMyellow	p.MMblack	p.MMblue	p.MMbrown	p.MMcyan	p.MMdarkgreen	p.MMdarkgrey	p.MMdarkolivegreen	p.MMdarkorange	p.MMdarkred	p.MMdarkturquoise	p.MMgreen	p.MMgreenyellow	p.MMgrey60	p.MMlightcyan
hsa-let-7g-3p	hsa-let-7g-3p	black	0.641352	0.217113	0.405546	0.224952	0.276037	0.00527228	0.123297	0.549198	-0.0828563	0.0966151	0.519273	0.182583	0.122402	-0.071491	0.496262	0.0443886	0.164012	0.449046	0.219183	0.291463	0.125911	-0.119393	-0.175872	0.105183	0.190474	0.343071	0.591795	0.337621	-0.11378	0.261976	0.531558	0.375613	0.266908	1.8921e-05	0.19678	0.0127665	0.180702	0.0981792	0.975294	0.467211	0.000431228	0.625878	0.569458	0.000990112	0.279425	0.470472	0.674138
hsa-miR-1273f	hsa-miR-1273f	black	0.585294	0.248715	0.166292	0.0400807	0.0367504	0.286367	0.197914	0.191883	-0.0844851	0.293062	0.336794	0.0507522	0.0278505	0.418949	0.0401702	0.0744902	0.085987	0.118189	0.0531436	0.247063	0.0295582	0.282279	0.0450739	0.245118	0.118406	0.349183	0.439374	0.162282	0.119882	0.526769	0.314694	0.234762	0.118716	0.000141757	0.137706	0.325278	0.813799	0.829031	0.08574	0.240315	0.255233	0.61908	0.078353	0.0415195	0.765466	0.870027	0.00985583
hsa-miR-128-3p	hsa-miR-128-3p	black	0.475657	-0.174131	0.294189	0.344716	0.338296	0.0984262	-0.00371341	0.361406	0.184335	0.150374	0.13598	0.0129895	0.144276	0.101077	0.203202	0.234205	0.162772	-0.19911	-0.195343	0.258976	0.138703	0.249879	-0.00308311	0.0331215	0.122465	0.195449	0.096235	0.49443	0.332247	0.240727	0.0858058	0.30879	0.145875	0.0029259	0.302661	0.0771594	0.0366739	0.040563	0.562208	0.982597	0.0279648	0.274757	0.374345	0.422275	0.939178	0.394244	0.551675
hsa-miR-143-3p	hsa-miR-143-3p	black	0.589988	0.21267	-0.258565	-0.203735	0.0248641	-0.182261	0.295311	-0.337486	-0.295683	-0.169599	-0.0109424	0.628241	-0.319194	0.134775	0.0140616	-0.213938	-0.415902	-0.0696049	0.38769	-0.311309	0.077154	0.130024	0.0491228	-0.285815	0.246079	0.00343082	0.247348	-0.206304	-0.491917	0.399557	0.134476	-0.313502	-0.0598331	0.00012147	0.206324	0.122293	0.226481	0.883863	0.280288	0.0759857	0.0410769	0.0756	0.315613	0.948749	3.13919e-05	0.0541478	0.426436
hsa-miR-15b-3p	hsa-miR-15b-3p	black	0.60649	0.433642	-0.0832478	0.0471943	0.167417	-0.17269	0.301662	0.110132	0.0607325	0.122759	0.393562	0.33851	-0.00276325	0.0429523	0.193656	-0.220864	0.109719	0.377863	0.512633	0.101059	0.15939	-0.208848	0.162433	0.184073	0.509467	0.400219	0.328468	-0.242534	0.00592054	0.121352	0.468864	-0.0355819	0.262856	6.92208e-05	0.00733408	0.624241	0.781493	0.32197	0.306741	0.069602	0.516407	0.721038	0.469171	0.0159555	0.0404282	0.98705	0.800718
hsa-miR-16-1-3p	hsa-miR-16-1-3p	black	0.597067	0.203486	0.115236	0.060279	0.171919	-0.0530413	-0.210388	-0.232588	0.189206	0.070696	-0.131117	0.403843	0.147672	0.161478	0.0190899	0.415722	-0.00883125	-0.267355	-0.0455176	0.102151	0.417339	0.000836437	0.14321	0.184652	0.314891	0.421257	-0.0594215	0.151396	0.167402	0.262377	0.0151834	0.0896372	-0.234096	9.57956e-05	0.227061	0.497035	0.723039	0.308939	0.755205	0.211349	0.16596	0.26205	0.677565	0.43921	0.0131838	0.383088	0.339675
hsa-miR-16-2-3p	hsa-miR-16-2-3p	black	0.540206	0.345057	-0.221277	-0.376137	0.00534317	-0.19703	0.206306	0.0605175	0.126123	-0.160407	0.156578	0.207452	-0.0443763	0.130818	-0.0498766	-0.029459	0.106568	-0.0698925	0.304461	-0.179612	0.152156	0.133712	0.218005	-0.167275	0.434924	0.292742	0.415312	0.167831	0.12228	0.20931	0.325701	-0.089313	0.0938221	0.000558093	0.036476	0.18812	0.0217673	0.974962	0.242463	0.22055	0.721986	0.456982	0.342932	0.354724	0.217938	0.794251	0.440262
hsa-miR-196b-5p	hsa-miR-196b-5p	black	0.664551	0.136844	0.262377	-0.209905	-0.0830722	0.0463137	-0.145011	-0.121708	0.0435188	-0.324877	-0.0295581	0.357368	0.0857724	0.188603	0.409526	0.290584	-0.0826297	-0.167338	-0.199779	0.132448	0.119697	-0.0697206	0.072488	-0.184781	0.202895	0.354285	0.161001	0.23914	-0.33692	0.3261	0.132182	0.150891	-0.28326	7.27188e-06	0.419304	0.116689	0.212425	0.624975	0.785474	0.391814	0.473014	0.798144	0.0497733	0.862131	0.0298974	0.613729	0.263601
hsa-miR-25-5p	hsa-miR-25-5p	black	0.554268	0.103144	0.186139	0.149745	0.322414	0.157214	0.0831884	0.279005	0.162613	0.0762502	0.150273	0.236962	-0.182914	0.0228324	0.369113	0.148819	0.0413882	0.140696	0.172519	0.290014	0.203882	0.152457	0.286528	0.00789814	0.209583	0.178523	0.349513	0.0767754	0.206484	0.11686	0.197647	0.154983	0.315463	0.000371655	0.543527	0.270003	0.37637	0.0516329	0.352749	0.624489	0.0944725	0.336247	0.653759	0.374669	0.157916	0.278538	0.893296
hsa-miR-338-5p	hsa-miR-338-5p	black	0.643474	0.405517	-0.0335938	-0.231755	0.0201763	0.150489	0.369981	-0.152324	-0.137685	-0.0226527	-0.00107129	0.366838	-0.319121	-0.10349	0.0418044	-0.0694679	-0.364563	0.19127	0.278436	-0.0245865	0.358056	-0.0342568	0.137035	-0.189852	0.201466	0.238253	0.418243	-0.0955274	-0.372906	0.384865	0.530376	0.0863228	-0.163766	1.73937e-05	0.0127736	0.843526	0.167526	0.90565	0.373976	0.0242015	0.36811	0.416425	0.894131	0.994979	0.0255291	0.0542056	0.542165
hsa-miR-3688-3p	hsa-miR-3688-3p	black	0.734871	0.0636275	-0.212057	-0.28935	0.0541082	0.0468936	0.193555	-0.291014	0.096179	-0.346358	-0.168353	0.415957	-0.108348	0.0530077	0.0634671	-0.0928781	-0.316017	-0.358837	0.152654	-0.363234	0.280645	-0.0225898	0.105717	-0.0535363	0.555962	0.256774	0.127445	-0.0320358	-0.160115	0.23191	0.258117	-0.168448	-0.239523	2.23233e-07	0.70831	0.207666	0.0823853	0.750437	0.782852	0.251036	0.0805578	0.571211	0.0357292	0.319234	0.0104513	0.523267	0.755355
hsa-miR-374b-5p	hsa-miR-374b-5p	black	0.714674	0.090785	0.184942	-0.0287515	0.0648448	-0.209488	0.185404	0.0686417	0.0137521	-0.291862	0.125019	0.301823	0.308521	-0.0642983	0.120107	0.161004	0.0330823	0.00350785	0.0315441	-0.0337973	0.16351	-0.177413	-0.184624	-0.0217531	0.493047	0.148141	0.296718	0.136942	-0.192118	0.0688312	0.161978	0.0790712	-0.123639	6.74101e-07	0.593082	0.273151	0.865859	0.702981	0.213355	0.271933	0.68645	0.935614	0.0796395	0.460963	0.0694462	0.0631892	0.705372
hsa-miR-3928-3p	hsa-miR-3928-3p	black	0.469388	0.0215184	-0.131574	0.0932543	0.286747	0.161138	0.110128	-0.185018	0.0303739	-0.0845834	-0.199394	-0.0277056	0.0418469	-0.124805	-0.258892	0.126162	-0.306328	-0.267133	-0.200442	0.249147	0.479367	0.135151	0.147838	0.0453791	0.176288	0.268048	0.0514677	0.179246	0.166447	0.308769	0.0480202	0.00830756	-0.409636	0.00338055	0.899405	0.437603	0.583024	0.0853071	0.340706	0.516422	0.272951	0.858364	0.618671	0.236744	0.870697	0.805748	0.461738
hsa-miR-548aa	hsa-miR-548aa	black	0.756653	0.0122212	0.018137	0.143597	0.0813918	-0.303943	0.418864	0.0791129	-0.300662	-0.167082	0.248723	0.318474	0.0392101	0.159132	0.0690456	-0.264787	-0.0390388	-0.00624075	0.148777	-0.156779	0.0212377	-0.0671591	-0.0123701	-0.102893	0.411469	0.12286	0.253574	0.0118306	-0.060869	0.231969	0.140098	0.0830031	0.109387	6.0323e-08	0.942769	0.91515	0.396498	0.632017	0.0674151	0.00987242	0.641617	0.0705784	0.322953	0.137694	0.0547236	0.817775	0.346832
hsa-miR-548ap-3p	hsa-miR-548ap-3p	black	0.705907	0.444955	0.0919307	0.00410136	0.0655718	-0.295	0.209681	0.0512622	0.0587328	0.0749492	0.31526	0.490757	0.193997	-0.0154837	0.264678	0.0290031	0.107208	0.269709	0.431605	0.0337851	0.265964	-0.202421	-0.0274097	-0.0639067	0.35265	0.303204	0.283381	0.0303686	-0.142302	0.22769	0.377863	-0.00402637	0.133901	1.0583e-06	0.0057901	0.588406	0.98078	0.699805	0.0763096	0.212925	0.763177	0.729873	0.659306	0.0573521	0.00204299	0.249935	0.927527
hsa-miR-548t-3p	hsa-miR-548t-3p	black	0.756653	0.0122212	0.018137	0.143597	0.0813918	-0.303943	0.418864	0.0791129	-0.300662	-0.167082	0.248723	0.318474	0.0392101	0.159132	0.0690456	-0.264787	-0.0390388	-0.00624075	0.148777	-0.156779	0.0212377	-0.0671591	-0.0123701	-0.102893	0.411469	0.12286	0.253574	0.0118306	-0.060869	0.231969	0.140098	0.0830031	0.109387	6.0323e-08	0.942769	0.91515	0.396498	0.632017	0.0674151	0.00987242	0.641617	0.0705784	0.322953	0.137694	0.0547236	0.817775	0.346832
hsa-miR-628-3p	hsa-miR-628-3p	black	0.659812	0.238455	0.129774	-0.0960481	-0.0567658	-0.234042	0.168456	-0.254154	-0.213852	-0.319455	0.0308251	0.422137	0.113389	-0.0858111	0.0887367	0.0369441	-0.278858	0.0842072	0.0214498	-0.0913795	0.261563	-0.106596	-0.292208	-0.375321	0.226116	0.22761	0.304483	0.0775095	-0.528849	0.286814	0.180003	-0.0161216	-0.428138	8.89931e-06	0.155236	0.443951	0.571737	0.738598	0.163255	0.318932	0.129028	0.203755	0.0539406	0.856282	0.00925361	0.504002	0.613568
hsa-miR-652-5p	hsa-miR-652-5p	black	0.660996	-0.0330494	0.0433399	0.101378	0.189946	-0.023908	0.146386	0.153306	-0.0845508	-0.222952	0.356044	0.207714	0.144253	-0.11204	0.557306	-0.450813	-0.149131	0.197186	0.410537	-0.213211	0.140667	-0.0787612	-0.313811	-0.149784	0.396076	0.42071	0.453248	0.0113178	-0.343835	0.151813	0.561391	0.311978	0.208393	8.46427e-06	0.846031	0.798957	0.550484	0.260154	0.8883	0.38729	0.364994	0.618806	0.184712	0.0305542	0.217345	0.39432	0.509122
hsa-miR-93-3p	hsa-miR-93-3p	black	0.621932	0.210854	-0.273016	-0.333299	0.0306616	0.0604666	0.308247	-0.328992	0.184202	-0.0964698	-0.327188	0.18495	-0.0462525	-0.0777703	-0.162737	0.118343	-0.390317	-0.235839	0.025593	0.0406594	0.482971	0.272292	0.29466	-0.170262	0.243616	0.183811	0.194978	0.00241536	-0.100616	0.37011	0.170941	-0.188513	-0.338014	3.97272e-05	0.210317	0.102066	0.043816	0.857036	0.722211	0.0634356	0.0467861	0.275108	0.570042	0.0480775	0.27313	0.785751	0.647301
hsa-miR-147b	hsa-miR-147b	blue	-0.0598177	0.465138	-0.172148	0.00380279	0.0767855	-0.0851997	-0.0454368	0.0106834	0.0696747	0.275438	0.252959	0.344186	-0.155454	0.225322	0.118618	-0.0657714	0.230375	0.197174	0.342581	0.336025	-0.0899959	0.0486074	0.295372	-0.172033	-0.229669	0.0220055	0.00401964	-0.152908	0.03272	0.0808871	0.133102	-0.146905	0.279696	0.725076	0.00372271	0.308286	0.982179	0.651482	0.616107	0.789444	0.949961	0.681977	0.0989412	0.130899	0.0369829	0.358233	0.179968
hsa-miR-181a-3p	hsa-miR-181a-3p	blue	0.0205143	0.434766	-0.0786564	-0.116768	0.0792162	0.455436	-0.00244062	0.118486	-0.0505289	0.315534	0.0223008	-0.228286	-0.209502	-0.203721	-0.134027	-0.0616603	-0.175481	0.338197	0.153602	0.127887	0.406243	0.10954	-0.0515513	0.0624929	-0.267673	0.336679	0.457552	0.0909098	-0.0086657	0.185108	0.576511	0.481909	-0.131985	0.904077	0.00716632	0.643547	0.491291	0.641181	0.00461845	0.988562	0.484894	0.76647	0.0571238	0.895767	0.174155	0.213324	0.226515
hsa-miR-188-3p	hsa-miR-188-3p	blue	0.415514	0.646945	0.229768	-0.428092	-0.466689	-0.184727	0.221737	-0.0929397	-0.0534595	-0.0259875	0.387098	0.30063	0.0969126	0.503874	-0.000434537	0.24081	0.323631	0.140281	-0.187214	0.325653	-0.1684	-0.100722	0.144648	-0.257599	-0.0920561	0.173414	0.33789	0.198232	-0.461599	0.503875	0.263614	-0.059617	-0.220565	0.0105419	1.51353e-05	0.171301	0.00821244	0.00359449	0.27372	0.187178	0.584301	0.753335	0.878654	0.017937	0.0706101	0.568265	0.00147544
hsa-miR-191-5p	hsa-miR-191-5p	blue	0.119704	0.62541	0.0557716	-0.146138	-0.399416	-0.286833	0.394736	0.0835127	-0.377596	0.235764	0.645368	0.147567	-0.00620376	0.360447	0.123018	-0.244818	0.299266	0.615363	0.306481	0.102605	-0.376092	-0.354263	-0.0400503	-0.043061	-0.103987	0.0188333	0.304419	-0.252759	-0.473669	0.248137	0.258344	-0.0657184	0.21283	0.480384	3.49124e-05	0.74302	0.388103	0.0143228	0.085209	0.0156161	0.623135	0.0212213	0.16009	1.61261e-05	0.38343	0.970931	0.0284141
hsa-miR-199b-5p	hsa-miR-199b-5p	blue	0.266477	0.818747	0.0740947	-0.31101	-0.326282	-0.21068	0.199897	-0.0816604	-0.139698	0.308496	0.488321	0.42934	-0.115903	0.56183	0.0759243	0.0292983	0.328622	0.434046	0.235332	0.224973	-0.21373	-0.167023	0.226647	-0.0510039	-0.055715	0.155377	0.290854	-0.102182	-0.307739	0.523402	0.345299	-0.0871781	0.0883597	0.110878	5.9436e-10	0.662959	0.0609811	0.0487368	0.210703	0.235539	0.630889	0.409576	0.0632115	0.00216725	0.00800749	0.49453	0.000296425
hsa-miR-223-5p	hsa-miR-223-5p	blue	0.441446	0.663021	0.100785	-0.480904	-0.295034	0.0741444	0.0299038	-0.304558	0.0338379	-0.0534217	0.0654951	0.39696	-0.0881294	0.165113	0.0589684	0.232784	-0.0211492	0.101695	0.0199833	0.07939	0.237859	-0.111134	0.0351226	-0.386791	0.00933616	0.3082	0.310982	0.113426	-0.454094	0.38923	0.428383	0.148635	-0.390649	0.00623575	7.76471e-06	0.552829	0.00258729	0.0762748	0.662746	0.860535	0.0668349	0.842403	0.753504	0.70014	0.0149896	0.603982	0.32877
hsa-miR-23a-3p	hsa-miR-23a-3p	blue	0.106307	0.461428	-0.0288208	0.246553	0.1036	-0.243181	0.241616	0.184321	0.118965	0.612442	0.298473	0.149819	0.234573	0.116538	-0.0906849	0.10273	0.45814	0.206345	0.172966	0.2699	-0.00370064	-0.33011	0.200155	0.267589	-0.128274	-0.180271	-0.123186	-0.0656584	0.327514	0.0632936	0.124552	0.117999	0.265586	0.531168	0.0040456	0.865539	0.141273	0.541737	0.14697	0.14967	0.274792	0.483117	5.60784e-05	0.0727529	0.376133	0.162273	0.492151
hsa-miR-2467-5p	hsa-miR-2467-5p	blue	0.273986	0.632227	0.375148	-0.28156	-0.375655	-0.0875565	0.0761099	0.265527	-0.0689031	0.114783	0.577806	0.398575	-0.0630562	0.6666	0.282629	0.170128	0.553622	0.399722	0.0294788	0.209891	-0.471903	-0.20019	0.162752	0.0629372	-0.0797287	0.0251856	0.426862	0.04026	-0.284975	0.305858	0.299752	0.106871	0.245227	0.100805	2.69806e-05	0.022144	0.0913678	0.0219501	0.606345	0.654356	0.112204	0.685317	0.498739	0.000180481	0.0145483	0.710816	6.65631e-06
hsa-miR-30d-5p	hsa-miR-30d-5p	blue	0.0106507	0.559848	-0.244403	0.0203781	0.0759553	-0.0765404	0.358342	0.0884365	-0.0727753	0.513822	0.289445	-0.180414	0.00922262	-0.105412	-0.488441	-0.063273	0.0636587	0.371496	0.185734	0.398846	0.313386	0.22568	0.123882	-0.0665562	-0.328256	0.111114	0.43319	0.0948806	0.142195	0.351557	0.360789	0.0678478	-0.00449808	0.950114	0.000314695	0.144887	0.904711	0.655015	0.652524	0.0294211	0.602718	0.668615	0.00114271	0.0822796	0.285274	0.956796	0.534649
hsa-miR-3174	hsa-miR-3174	blue	0.294821	0.704562	-0.120633	-0.33008	-0.263162	-0.0419687	0.319783	0.250924	-0.210105	0.0881522	0.228481	0.263658	-0.261388	0.135406	0.000875999	-0.0851585	0.175254	0.425805	0.216285	0.250061	-0.0440421	-0.211124	0.431121	-0.118687	-0.177202	-0.0672856	0.451021	-0.140314	-0.126489	0.0430116	0.341212	0.235335	0.161617	0.0764972	1.13256e-06	0.476961	0.046021	0.115558	0.805193	0.0536805	0.134132	0.211979	0.603888	0.173778	0.114848	0.118123	0.424255
hsa-miR-3613-3p	hsa-miR-3613-3p	blue	0.51015	0.747305	-0.127462	-0.381671	-0.0725187	0.161144	0.192304	-0.114885	0.0345333	0.166754	-0.0453067	0.41072	-0.229743	0.0734661	-0.209763	0.247816	-0.071407	0.17267	0.170901	0.224957	0.410352	-0.0590303	0.360366	0.0642668	0.103539	0.199223	0.369024	-0.022615	-0.0165355	0.322556	0.402136	0.0550591	-0.252915	0.00125689	1.07482e-07	0.452181	0.0197562	0.669717	0.340688	0.254172	0.498354	0.839207	0.323916	0.790033	0.0115667	0.171348	0.665651
hsa-miR-361-5p	hsa-miR-361-5p	blue	0.215853	0.738414	0.0255417	-0.185361	-0.205154	-0.169126	0.373595	0.395392	-0.0706252	0.437784	0.439922	0.192581	0.0157795	0.287086	-0.142826	0.215022	0.549842	0.30915	0.102711	0.325943	-0.197987	-0.283517	0.316296	0.107759	-0.243424	-0.255328	0.296174	0.126758	0.0746828	0.185946	0.255302	0.124591	0.245918	0.199455	1.82017e-07	0.88072	0.272047	0.223193	0.316983	0.0227466	0.0154291	0.677871	0.00673214	0.00643844	0.253475	0.926147	0.0849223
hsa-miR-362-5p	hsa-miR-362-5p	blue	-0.140716	0.644544	-0.0171889	-0.224298	-0.434854	-0.213644	0.118571	0.0645165	-0.206819	0.298201	0.506794	0.097107	-0.0138268	0.396299	0.0605117	-0.226202	0.384405	0.430634	0.225835	0.0125314	-0.370516	-0.282043	0.0336511	-0.0862105	-0.362278	0.0600304	0.173419	-0.143856	-0.325578	0.184891	0.328287	0.0902884	0.189413	0.406138	1.66672e-05	0.919571	0.182006	0.00715337	0.204206	0.484579	0.704417	0.219379	0.073027	0.00136992	0.567485	0.935265	0.0151736
hsa-miR-3690	hsa-miR-3690	blue	-0.0838328	0.724822	-0.0249354	-0.148843	-0.258125	-0.257169	0.300174	0.171549	0.0172155	0.467669	0.371955	0.218582	0.00769461	-0.0119236	-0.0680381	0.0719079	0.417197	0.533344	0.36826	0.276874	-0.0711101	-0.350213	0.254859	-0.0921831	-0.27239	-0.177841	0.12435	-0.151794	-0.00768619	-0.0130897	0.285493	-0.0399631	0.277792	0.621799	3.91546e-07	0.883532	0.379286	0.122953	0.124395	0.0710585	0.309998	0.919446	0.00351551	0.0233976	0.193693	0.963949	0.944161
hsa-miR-371b-5p	hsa-miR-371b-5p	blue	0.015539	0.692896	-0.095042	-0.437427	-0.24717	-0.250556	0.00971571	-0.0130363	0.150734	0.0333753	0.161898	0.368842	-0.265135	0.188214	0.0963987	0.172508	0.345487	0.179443	0.165713	0.201767	-0.111786	-0.240401	0.484211	-0.380439	-0.0963087	-0.0180696	0.0624697	-0.0275696	-0.13914	0.0281006	0.168061	-0.124246	0.0964314	0.927269	2.00788e-06	0.57579	0.00678229	0.140248	0.134723	0.954488	0.938959	0.37319	0.844532	0.338406	0.024676	0.112755	0.264605
hsa-miR-378a-3p	hsa-miR-378a-3p	blue	0.299916	0.800923	-0.072732	-0.255482	0.0699372	0.0816267	0.103749	-0.162573	0.0688816	0.139054	0.00913918	0.450861	-0.405991	-0.0747943	-0.158494	0.188467	-0.0856192	0.392893	0.189339	0.395493	0.435152	-0.169405	0.451748	-0.071844	0.0734401	0.242384	0.348229	-0.15071	-0.122712	0.265599	0.491277	0.0669214	-0.24409	0.0713135	2.63577e-09	0.668801	0.126972	0.680842	0.63103	0.541153	0.336366	0.68541	0.411759	0.957187	0.00510184	0.0126594	0.659967
hsa-miR-378c	hsa-miR-378c	blue	0.270792	0.734026	0.0214554	-0.184784	0.0145924	0.064785	0.0458741	0.0818528	0.00240473	0.202091	0.217406	0.100725	-0.207252	-0.0392029	-0.129282	0.124906	0.0639356	0.411828	0.0656916	0.405176	0.41187	-0.0438582	0.244203	-0.136238	-0.0975888	0.459316	0.522726	0.182702	-0.0329097	0.343545	0.578405	0.324766	-0.192906	0.105	2.34255e-07	0.899698	0.273568	0.931689	0.703243	0.787463	0.630082	0.98873	0.230333	0.196162	0.553067	0.218394	0.817807
hsa-miR-378d	hsa-miR-378d	blue	0.310867	0.627733	0.251421	-0.0888462	0.0666447	-0.0254372	-0.0688198	0.261206	-0.0950138	0.231197	0.35069	0.218698	-0.16854	0.0883506	0.107764	0.197669	0.193767	0.423999	0.0750673	0.444735	0.272346	0.0175773	0.162625	-0.103449	-0.155859	0.454884	0.568064	0.390507	-0.035807	0.419609	0.543584	0.382914	-0.0165914	0.0611063	3.19997e-05	0.133336	0.601032	0.695127	0.881205	0.685678	0.11839	0.575904	0.168579	0.033333	0.193452	0.318689	0.603071
hsa-miR-378f	hsa-miR-378f	blue	0.308998	0.579318	-0.269811	-0.265502	-0.00554189	-0.165005	0.184894	-0.186796	-0.14099	0.15049	-0.109733	0.285547	-0.169763	0.0555789	-0.345153	0.138782	-0.108667	0.100031	0.198723	0.107395	0.227089	0.0691691	0.298766	-0.123143	0.0247528	-0.00308956	0.169406	-0.0322614	0.0225919	0.322833	0.0721166	-0.0677811	-0.158917	0.0627609	0.000171969	0.106316	0.112239	0.974031	0.32909	0.273277	0.268287	0.405215	0.373972	0.517939	0.0866808	0.315138	0.743878
hsa-miR-378i	hsa-miR-378i	blue	0.187948	0.525604	-0.262118	-0.0989525	0.28259	0.283151	0.178168	0.031012	-0.0589715	0.189172	0.04755	-1.37908e-05	-0.360946	-0.191375	-0.333037	-0.0687183	-0.21504	0.305522	0.242492	0.314703	0.420928	0.171399	0.222136	0.0599529	-0.0491674	0.235541	0.508433	-0.0254263	0.0827172	0.230529	0.462209	0.0974017	-0.125842	0.265293	0.000835732	0.117064	0.56011	0.0901382	0.0894745	0.291413	0.85542	0.728817	0.262137	0.779887	0.999935	0.0281796	0.256518
hsa-miR-3909	hsa-miR-3909	blue	-0.0715545	0.54976	-0.461632	-0.172111	-0.00197194	-0.150222	0.13183	-0.160466	-0.128715	0.332474	0.154627	0.266145	-0.507664	0.14908	-0.272701	-0.296892	-0.0949694	0.240215	0.473106	-0.211692	0.0617407	0.0630204	0.211139	-0.099388	-0.0106265	0.0880797	0.158625	-0.261865	-0.108289	0.286692	0.271993	-0.203728	0.12186	0.673864	0.000424229	0.00402725	0.308391	0.990758	0.374835	0.436704	0.342752	0.447712	0.044373	0.360829	0.111339	0.00133978	0.378519
hsa-miR-500a-5p	hsa-miR-500a-5p	blue	0.273111	0.783227	0.0406175	-0.236855	-0.13012	-0.0943775	0.306756	0.0730053	0.0380591	0.179132	0.191025	0.345143	-0.161588	0.202388	-0.25348	0.198639	0.310222	0.34975	0.118324	0.258565	0.0861382	-0.296486	0.409412	0.1269	0.057544	-0.0521734	0.267475	-0.121925	0.0209365	0.132291	0.328812	0.0776026	-0.0059196	0.101942	1.00461e-08	0.81135	0.158108	0.442727	0.578474	0.0647927	0.667628	0.823038	0.288767	0.257405	0.0364261	0.339342	0.229634
hsa-miR-500b-5p	hsa-miR-500b-5p	blue	0.247806	0.630337	0.296016	-0.129024	-0.208105	-0.0871955	0.22568	0.306446	0.0120091	0.108718	0.226302	0.217544	-0.0184531	0.181441	-0.127724	0.349708	0.476919	0.368736	-0.095222	0.32793	-0.0614638	-0.437002	0.346706	0.204151	-0.0139556	-0.147034	0.238697	-0.00864204	0.0959624	-0.0661026	0.173712	0.262368	0.0575701	0.139198	2.89964e-05	0.0752562	0.446612	0.216461	0.607836	0.179259	0.0650775	0.943761	0.521839	0.178031	0.19587	0.913676	0.282494
hsa-miR-548av-3p	hsa-miR-548av-3p	blue	-0.257646	0.611743	-0.259172	-0.251924	-0.240228	0.110207	0.271509	-0.03273	0.114724	0.365805	0.072855	-0.141214	-0.0238598	-0.108675	-0.369311	-0.0195078	0.112375	0.271921	0.190779	0.0818301	0.114962	-0.0544598	0.0778912	-0.123025	-0.461366	-0.151441	0.155357	-0.169467	-0.0503606	-0.0500723	0.291972	-0.00983674	-0.0615822	0.123675	5.7494e-05	0.121387	0.132536	0.152096	0.516121	0.104048	0.847502	0.498963	0.0259782	0.668273	0.404463	0.888524	0.522007
hsa-miR-548o-3p	hsa-miR-548o-3p	blue	-0.289507	0.589657	-0.221945	-0.242105	-0.238491	0.150047	0.149552	-0.0590334	0.174826	0.367755	0.051504	-0.160323	-0.00389189	-0.0803223	-0.320851	0.0204114	0.130914	0.224095	0.153851	0.067612	0.125162	-0.0344879	0.0487561	-0.141039	-0.473444	-0.071143	0.10154	-0.125412	-0.0233608	-0.0476492	0.284164	0.0331884	-0.0816608	0.0822114	0.00012281	0.186754	0.148823	0.155172	0.375397	0.376993	0.728543	0.300705	0.0251356	0.762092	0.343189	0.981761	0.636515
hsa-miR-574-3p	hsa-miR-574-3p	blue	0.43152	0.643784	-0.0613888	-0.302947	0.0310539	0.0219394	0.100751	-0.120009	0.24043	-0.0433093	-0.129641	0.460267	-0.0442868	-0.278562	0.0177728	0.309531	-0.0209226	0.239469	0.277218	0.212057	0.42942	-0.33065	0.259066	-0.088836	0.251899	0.0735261	0.194946	-0.174688	-0.100211	-0.106185	0.325571	0.0547323	-0.19168	0.00765986	1.71806e-05	0.718146	0.0683634	0.855226	0.897447	0.552967	0.479261	0.151741	0.799096	0.444423	0.00415145	0.794657	0.095019
hsa-miR-582-5p	hsa-miR-582-5p	blue	0.302099	0.612743	-0.253104	-0.302101	-0.0430384	-0.332055	0.38833	0.142021	-0.151853	-0.00010826	0.000107534	0.399677	-0.37091	-0.139	-0.248331	0.0522142	0.0748449	0.204656	0.337328	-0.01472	0.144041	-0.246199	0.509745	-0.212849	0.0370929	-0.208099	0.301968	-0.121759	0.0279817	-0.104935	0.198218	-0.022052	0.11372	0.0691794	5.54779e-05	0.130671	0.069177	0.800327	0.0446583	0.0175443	0.401753	0.369612	0.999493	0.999496	0.0142534	0.0238206	0.411943
hsa-miR-6503-3p	hsa-miR-6503-3p	blue	0.10922	0.595901	0.0846414	-0.344722	-0.0959372	0.188228	-0.0962663	0.0684045	0.354631	0.202582	0.193795	0.386106	-0.171095	0.333307	0.0792435	0.317545	0.379047	0.0624804	0.141281	0.239065	-0.0117841	0.0446689	0.364471	-0.0830219	-0.10862	0.0693872	0.214869	0.132353	0.100782	0.206854	0.381313	0.0346778	0.135919	0.51991	9.96545e-05	0.618429	0.0366703	0.572183	0.26457	0.57086	0.687479	0.0312681	0.229178	0.250439	0.0182587	0.311298	0.0438107
hsa-miR-660-5p	hsa-miR-660-5p	blue	0.338803	0.593712	0.123983	-0.356047	-0.156316	-0.0099795	-0.056872	-0.304679	0.0105033	-0.117598	-0.0206132	0.337483	-0.0958217	0.0498266	-0.126583	0.256516	-0.0207067	0.151956	-0.11724	0.311588	0.401542	-0.0618874	0.147288	-0.328316	0.0576288	0.434137	0.297586	0.172409	-0.12427	0.303302	0.346425	0.109976	-0.527806	0.0402439	0.000107282	0.464718	0.0305527	0.355539	0.953254	0.738126	0.0667212	0.950803	0.488198	0.903617	0.0410787	0.572648	0.769627
hsa-miR-6718-5p	hsa-miR-6718-5p	blue	0.232243	0.741778	-0.138069	-0.546066	-0.330466	-0.0160687	0.170052	-0.139455	-0.179228	-0.0521678	0.0462436	0.531405	-0.301567	0.154233	0.00804834	0.057994	0.0062408	0.340475	0.295922	0.132857	-0.0609868	-0.286538	0.35335	-0.0904337	-0.0232537	-0.0986848	0.289024	-0.320252	-0.403978	0.076008	0.252974	-0.0840107	-0.0704065	0.166607	1.49504e-07	0.415112	0.000472148	0.045752	0.924797	0.314303	0.410399	0.288506	0.759116	0.785791	0.000713419	0.0696942	0.362067
hsa-miR-744-3p	hsa-miR-744-3p	blue	0.0993557	0.501333	-0.230935	-0.266033	-0.065113	-0.314129	0.220204	-0.0798554	0.256736	0.149676	-0.121749	0.183419	0.0421699	-0.115665	-0.215519	0.295479	0.158105	0.00885336	0.0093765	0.26271	0.13694	-0.146035	0.417716	-0.25584	-0.0763408	-0.27416	-0.0698997	-0.0108876	-0.0435458	0.0453944	0.00371844	-0.10127	-0.0736132	0.558504	0.00157306	0.169075	0.111496	0.701809	0.0583007	0.190324	0.638483	0.125053	0.376592	0.472862	0.277192	0.804277	0.495423
hsa-miR-7705	hsa-miR-7705	blue	0.207634	0.681252	0.157608	-0.356184	-0.530773	-0.237327	0.142904	0.0476531	-0.0689826	0.272128	0.424376	0.352848	0.104354	0.655098	0.126984	0.185407	0.557239	0.229378	0.086565	0.113631	-0.392204	-0.296528	0.226998	0.0379556	-0.113789	-0.0285597	0.0950622	-0.0417977	-0.16962	0.268365	0.124739	0.00880671	0.174414	0.217527	3.4652e-06	0.351527	0.0304838	0.000725931	0.157257	0.398804	0.779422	0.684973	0.103231	0.00884973	0.032189	0.538781	1.08421e-05
hsa-miR-7706	hsa-miR-7706	blue	0.249328	0.824938	-0.144597	-0.19241	-0.0729841	0.0117649	0.382667	0.0289524	-0.156323	0.359855	0.489687	0.320664	-0.310797	0.275428	0.00655228	-0.214106	0.112451	0.614382	0.44749	0.353862	-0.0417903	-0.134398	0.316575	0.0478969	-0.00253983	0.155649	0.438497	-0.298998	-0.291831	0.434407	0.564503	-0.0223912	0.183156	0.136707	3.40981e-10	0.393182	0.253905	0.667719	0.944903	0.0194112	0.86493	0.35552	0.0286943	0.00209677	0.0529877	0.0611676	0.0989539
hsa-miR-941	hsa-miR-941	blue	0.0656145	0.767798	-0.0538113	-0.155944	-0.363879	-0.094669	0.39742	-0.116813	-0.0959031	0.53224	0.373095	0.149636	0.0735271	0.343511	-0.254413	0.0506146	0.30778	0.376352	0.140663	0.329745	-0.104343	-0.13908	0.197235	-0.0468501	-0.376011	-0.0861377	0.151702	-0.206412	-0.0580378	0.315865	0.204111	-0.0806491	0.000303205	0.699619	2.92724e-08	0.751762	0.356701	0.0268332	0.577296	0.0148628	0.491126	0.57232	0.000697187	0.0229433	0.376723	0.66539	0.0373797
hsa-miR-944	hsa-miR-944	blue	-0.0476608	0.527015	0.0808691	0.00400859	0.108117	0.102154	0.169855	0.154882	0.493523	0.357779	0.287241	0.0344508	0.0208808	-0.146939	-0.00485582	0.215244	0.339432	0.28983	0.1916	0.268263	0.118132	-0.250843	0.0760874	-0.00623728	-0.0374336	-0.0393776	0.0386422	0.00826448	-0.0667629	0.0164479	0.440907	-0.00716296	0.140898	0.779387	0.000804397	0.634214	0.981214	0.524156	0.547423	0.31487	0.360026	0.00190953	0.0296955	0.0847463	0.839586	0.902371	0.385479
hsa-miR-1260a	hsa-miR-1260a	brown	-0.238415	-0.0929329	0.611805	0.200437	-0.198109	-0.0834553	-0.159225	0.247993	-0.218529	0.155006	0.366581	-0.163747	0.182797	0.206682	0.27974	0.179567	0.321593	0.306628	-0.317044	0.284145	-0.300145	-0.0769117	-0.261298	0.10175	-0.413547	-0.0185548	0.112052	0.292488	-0.140558	0.121777	-0.109649	0.154129	0.0901721	0.155308	0.584329	5.73667e-05	0.234251	0.239841	0.623374	0.346545	0.138891	0.193803	0.359638	0.02564	0.332841	0.278852	0.21969
hsa-miR-1260b	hsa-miR-1260b	brown	-0.227737	-0.0788963	0.615679	0.201759	-0.187704	-0.0830951	-0.155033	0.283844	-0.21077	0.166304	0.38989	-0.167413	0.183866	0.188483	0.305781	0.176392	0.333744	0.331306	-0.288074	0.281373	-0.299583	-0.0865396	-0.266045	0.10107	-0.412209	-0.0119332	0.137918	0.301849	-0.143277	0.116398	-0.0796945	0.170901	0.121512	0.175222	0.642533	4.99204e-05	0.231114	0.265926	0.62488	0.359551	0.0886597	0.210502	0.325244	0.017057	0.321982	0.276001	0.26391
hsa-miR-141-3p	hsa-miR-141-3p	brown	0.0274061	0.169877	0.523819	-0.643615	-0.753538	0.113806	-0.128136	0.284182	-0.194001	-0.326027	0.212989	-0.123629	0.280255	0.554688	0.10173	0.436399	0.497346	-0.110506	-0.530079	0.0370333	-0.49986	0.00717034	-0.136718	-0.102274	-0.421331	-0.0621723	0.426472	0.575603	-0.239993	0.0993848	0.00435547	0.258001	-0.183806	0.872083	0.314808	0.000876933	1.72964e-05	7.33337e-08	0.502424	0.449773	0.088264	0.249926	0.0489237	0.205629	0.466002	0.092943	0.000367069
hsa-miR-181b-2-3p	hsa-miR-181b-2-3p	brown	0.16646	-0.258125	0.47168	-0.0113823	-0.183024	0.365141	-0.293857	0.155935	0.093517	-0.158736	-0.0306613	-0.112149	0.203085	0.337738	0.228961	0.239711	0.212832	-0.262721	-0.357023	-0.291753	-0.243799	-0.117931	-0.311565	0.336452	0.160648	0.119578	-0.0837706	0.214383	0.0642706	-0.0971782	-0.0437884	0.409173	-0.0480721	0.324782	0.122953	0.00320765	0.946692	0.278246	0.0262705	0.0775095	0.356731	0.581958	0.348048	0.857038	0.508706	0.227998	0.0409166
hsa-miR-190b	hsa-miR-190b	brown	0.228508	0.121065	0.669555	0.131504	-0.0532776	0.216439	-0.252799	0.194078	0.15961	-0.103862	0.209596	0.0987024	0.119357	-0.085913	0.476264	0.38387	0.211839	0.309463	-0.263136	0.377854	0.11326	-0.442344	-0.0757077	0.0942424	0.0921033	0.36219	0.116884	0.19041	-0.0853663	-0.0603782	0.236568	0.346411	-0.146374	0.173726	0.475372	5.85211e-06	0.437849	0.754148	0.198208	0.131151	0.249733	0.345366	0.540709	0.213114	0.561106	0.481667	0.613146
hsa-miR-19a-3p	hsa-miR-19a-3p	brown	0.0547811	0.0280359	0.709773	0.158051	-0.019018	-0.0355637	-0.502531	0.0953748	0.171157	-0.377486	-0.0218307	0.187057	0.218933	-0.327171	0.498416	0.442048	0.157933	0.337302	-0.312405	0.364572	0.133085	-0.55212	-0.203361	-0.0297174	0.157377	0.299035	-0.0597253	0.105792	-0.26861	-0.403081	0.0287109	0.397917	-0.2695	0.747434	0.869168	8.69182e-07	0.350159	0.911044	0.834474	0.00152637	0.574448	0.311122	0.0212619	0.897952	0.267606	0.19296	0.0480896
hsa-miR-19b-3p	hsa-miR-19b-3p	brown	0.0201246	0.215066	0.586232	0.107786	-0.0639503	-0.119627	-0.297057	0.259685	-0.0395524	-0.213101	0.0934504	-0.0205181	0.153948	-0.351028	0.196782	0.410951	0.193034	0.483034	-0.282699	0.404731	0.190529	-0.451866	-0.170082	-0.0690915	0.00322418	0.272518	0.174398	0.252766	-0.124897	-0.267938	0.0679126	0.408802	-0.259008	0.905891	0.201138	0.000137473	0.525436	0.706896	0.48067	0.0741875	0.120627	0.816211	0.205385	0.582228	0.904059	0.362967	0.0331515
hsa-miR-3161	hsa-miR-3161	brown	-0.0868035	-0.447213	0.398259	0.325289	0.0460798	-0.246489	-0.194406	0.18598	-0.0699794	-0.249563	0.200918	-0.313045	0.209686	0.191866	0.139534	0.0999772	0.201104	-0.0812879	-0.41135	0.0328716	-0.315744	0.00564256	-0.250793	0.118725	0.174883	0.123262	-0.146829	0.265327	-0.0624585	0.00901238	-0.384702	-0.0483448	0.0504833	0.609457	0.00551812	0.0146339	0.0494679	0.786533	0.14138	0.24892	0.270421	0.68066	0.136326	0.233107	0.0592208	0.212913	0.255277
hsa-miR-32-5p	hsa-miR-32-5p	brown	0.0944845	-0.253634	0.777058	0.295892	-0.015937	-0.126219	-0.260576	0.450598	-0.269584	-0.182991	0.258119	0.079109	0.176809	0.203128	0.397197	0.360189	0.393687	0.181696	-0.4185	0.385585	-0.33059	-0.238461	-0.115555	0.23849	0.0216588	0.034724	0.0555333	0.375755	0.143618	-0.109099	-0.255219	0.249003	0.0822935	0.578042	0.129839	1.55629e-08	0.0753838	0.925411	0.456639	0.119312	0.00513092	0.106622	0.278331	0.122962	0.641634	0.295168	0.227899
hsa-miR-340-5p	hsa-miR-340-5p	brown	-0.00303288	0.338715	0.792721	-0.104416	-0.405474	-0.0093846	-0.282298	0.372528	-0.0179143	-0.0214051	0.383648	0.175446	0.198145	0.29531	0.488845	0.420402	0.657212	0.419657	-0.298327	0.336196	-0.378188	-0.611883	-0.0446873	0.109279	-0.108004	0.118986	0.0887577	0.229798	-0.136992	-0.122995	0.210113	0.528348	0.0363144	0.985786	0.0402992	4.97957e-09	0.538538	0.012784	0.956038	0.0904859	0.0231684	0.916188	0.899932	0.0190763	0.298966	0.239755	0.0759869
hsa-miR-374a-3p	hsa-miR-374a-3p	brown	-0.0066962	-0.158805	0.8019	0.135101	-0.13809	-0.0921369	-0.49996	0.234687	-0.00104211	-0.345352	0.0499906	0.297037	0.244864	-0.053489	0.68109	0.403222	0.356836	0.264441	-0.282555	0.208169	-0.253106	-0.661279	-0.161827	0.204413	0.141056	0.0254002	-0.139869	0.0322633	-0.157046	-0.513796	-0.133788	0.411319	0.0043905	0.968624	0.347835	2.43867e-09	0.425306	0.415043	0.587566	0.00162813	0.162064	0.995116	0.0363055	0.768889	0.074208	0.144106	0.753203
hsa-miR-374a-5p	hsa-miR-374a-5p	brown	0.0857692	0.146393	0.804741	-0.209812	-0.597776	-0.167841	-0.0558056	0.416098	-0.150222	-0.266701	0.473684	0.00622101	0.378421	0.475024	0.356681	0.398394	0.689294	0.203508	-0.530694	0.213091	-0.643472	-0.44044	-0.19087	0.0319976	-0.188775	-0.0916663	0.213158	0.389136	-0.3507	-0.026897	-0.0261913	0.264594	-0.0110595	0.613742	0.387269	1.94048e-09	0.212632	9.35143e-05	0.320728	0.742869	0.0104225	0.374835	0.110566	0.00306285	0.97085	0.0209173	0.00296924
hsa-miR-4286	hsa-miR-4286	brown	0.0728936	0.066472	0.410429	-0.0635102	-0.187788	0.148354	-0.0160194	0.0273753	-0.104521	-0.205197	-0.042915	-0.129046	0.0913653	-0.235252	0.116941	0.252367	-0.0761872	0.299243	-0.16069	0.218155	0.148178	-0.0973097	-0.193122	-0.104096	-0.143891	0.0323212	0.227973	0.0551249	-0.290329	-0.14979	-0.041756	0.177912	-0.186575	0.668107	0.69588	0.0116316	0.708824	0.265707	0.380871	0.925027	0.872226	0.538131	0.223094	0.800888	0.446533	0.590711	0.161026
hsa-miR-4454	hsa-miR-4454	brown	0.119384	-0.00576492	0.494757	-0.0137583	-0.388085	-0.296976	-0.0277385	-0.188257	-0.228523	-0.171855	0.030631	0.235576	0.285538	0.234825	0.0352632	0.237292	0.203144	-0.0594818	-0.427815	-0.0154037	-0.152446	-0.240419	-0.274767	-0.222259	-0.111753	-0.0370376	-0.108405	0.18292	-0.168928	0.00173846	-0.19648	0.135428	-0.379601	0.481569	0.972986	0.00185251	0.935585	0.0176217	0.0742705	0.870545	0.264493	0.173696	0.309122	0.857178	0.160434	0.0866911	0.16181
hsa-miR-452-5p	hsa-miR-452-5p	brown	0.143131	-0.161314	0.596433	0.162142	-0.0929414	-0.0381935	-0.247824	0.139555	-0.0444079	-0.0653015	0.163126	-0.103304	0.266217	0.239751	0.3482	0.173294	0.218837	0.220021	-0.249038	-0.00797298	-0.151505	-0.161857	-0.298897	0.308979	0.293796	0.320963	0.0478655	0.117504	-0.0263255	0.0458644	-0.0250811	0.377245	0.00279931	0.398047	0.340174	9.78754e-05	0.337669	0.584294	0.822423	0.139168	0.410061	0.794108	0.700985	0.334703	0.542896	0.11124	0.152936
hsa-miR-4662a-5p	hsa-miR-4662a-5p	brown	0.161481	0.0237137	0.397556	-0.0311517	-0.285611	-0.182952	-0.0165484	0.236243	0.055232	-0.106031	0.366295	-0.0617916	0.30276	0.423198	0.296709	0.286262	0.546051	-0.112203	-0.382401	0.271264	-0.411729	-0.24753	0.0965809	-0.000767487	-0.0422354	0.0652712	-0.0682656	0.299683	-0.0137179	0.0368906	-0.162792	-0.0149855	0.0793572	0.339668	0.889203	0.0148256	0.854775	0.0866071	0.278438	0.922558	0.159218	0.745423	0.532241	0.0257645	0.716373	0.0685426	0.00906032
hsa-miR-556-5p	hsa-miR-556-5p	brown	0.060501	-0.0106774	0.732653	-0.0566675	-0.205645	0.239567	-0.414538	0.370674	0.283884	-0.0517369	0.257839	-0.115832	0.369559	0.20672	0.421627	0.527269	0.516534	-0.0254783	-0.371627	0.107839	-0.20262	-0.175795	-0.245303	0.0988964	-0.117013	0.245515	0.12675	0.542918	0.00631081	0.00351317	0.207866	0.469312	0.0267014	0.722059	0.949989	2.53254e-07	0.739035	0.222063	0.153261	0.0107441	0.0239168	0.088612	0.761048	0.123383	0.494798	0.0243762	0.219603
hsa-miR-570-3p	hsa-miR-570-3p	brown	0.0197283	-0.148108	0.526342	0.0165789	-0.0254958	0.141746	-0.289988	0.192505	-0.107952	-0.0540623	0.129022	-0.0500216	0.0670366	0.177982	0.382307	0.184358	0.149664	0.207404	-0.27157	0.279982	-0.172157	-0.0834038	-0.0967988	0.259088	0.11771	0.198406	0.110415	0.264008	-0.065358	0.179971	0.08143	0.392113	0.00870335	0.907736	0.38167	0.000819197	0.922416	0.880933	0.402676	0.0816807	0.253666	0.524796	0.750641	0.446619	0.76875	0.693422	0.291924
hsa-miR-580-3p	hsa-miR-580-3p	brown	-0.157765	-0.381829	0.677146	0.411087	-0.0858785	-0.244602	-0.263492	0.239803	0.0301172	-0.179686	0.14558	-0.0938371	0.459351	-0.0348821	0.37337	0.342231	0.400571	0.0439031	-0.517503	0.248768	-0.304076	-0.456843	-0.235081	0.172492	-0.11625	-0.129401	-0.280183	0.151781	-1.48227e-05	-0.409387	-0.402952	0.130401	-0.0151623	0.351042	0.019701	4.17607e-06	0.0114854	0.613289	0.144549	0.115087	0.152845	0.859549	0.287254	0.389939	0.580661	0.00423671	0.837604
hsa-miR-590-3p	hsa-miR-590-3p	brown	0.0314685	-0.195217	0.83343	-0.0816557	-0.357554	-0.0156151	-0.459084	0.243612	0.0911189	-0.406655	0.128078	0.117797	0.409097	0.326172	0.555011	0.463851	0.531005	-0.00617307	-0.526173	0.11574	-0.486621	-0.454127	-0.20174	0.253708	0.0995156	0.0492518	-0.0917974	0.2525	-0.14921	-0.288933	-0.147508	0.320872	-0.0590945	0.853315	0.246911	1.53449e-10	0.630909	0.0298057	0.926914	0.00426184	0.146232	0.591717	0.0125009	0.449981	0.487457	0.0119323	0.048817
hsa-miR-619-5p	hsa-miR-619-5p	brown	0.0108955	0.284318	0.473365	0.0996022	0.00730408	0.233944	0.0232723	0.422967	0.025346	0.346271	0.422598	-0.0845082	-0.10684	0.206074	0.0972299	0.255757	0.295604	0.396889	-0.0568843	0.34201	-0.129755	0.0816319	-0.00809348	0.130661	-0.215225	0.113907	0.333299	0.326081	-0.0117601	0.389903	0.343835	0.218713	0.220034	0.948969	0.0881049	0.0030855	0.557524	0.965778	0.163436	0.891252	0.00910205	0.881628	0.0357788	0.00916927	0.618984	0.5291	0.22108
hsa-miR-766-5p	hsa-miR-766-5p	brown	0.391618	0.0334749	0.441748	0.132441	0.0518799	-0.0399078	-0.0509402	0.355885	-0.368473	-0.0445561	0.3403	0.235284	0.0265248	0.155713	0.250131	-0.0130812	0.129485	0.265581	0.033851	-0.0749359	-0.123769	-0.164752	-0.319915	0.160199	0.23376	0.28409	0.37265	0.294658	-0.0296275	0.201924	0.328318	0.402773	0.0466839	0.0165309	0.844073	0.00619631	0.434563	0.760407	0.814588	0.764622	0.030634	0.024831	0.793436	0.0393149	0.160968	0.876164	0.357423
hsa-miR-154-5p	hsa-miR-154-5p	cyan	-0.357701	-0.247053	-0.0800008	0.652625	0.580868	0.0572483	-0.194502	0.0773869	0.0408829	0.168065	-0.00634851	-0.0878385	-0.170173	-0.524191	0.145952	-0.363799	-0.227015	0.307821	0.242111	0.12304	0.276031	-0.0787512	-0.193192	0.0557312	0.00796868	0.0746453	-0.18823	-0.256813	0.0711355	-0.329956	0.0848549	0.228232	0.18149	0.0297337	0.140443	0.63787	1.20095e-05	0.000163623	0.736455	0.24868	0.648927	0.810139	0.320072	0.970253	0.605182	0.313953	0.000868195
hsa-miR-155-5p	hsa-miR-155-5p	cyan	-0.0621957	-0.0106173	-0.241178	0.730662	0.589132	-0.194913	0.270836	0.374679	-0.128944	0.682119	0.403024	-0.128407	-0.150208	-0.0938427	-0.123773	-0.342314	0.026797	0.321931	0.374128	0.261665	0.0939104	0.231944	0.067408	0.197979	-0.0931133	-0.0146879	0.0128366	-0.00568494	0.460393	0.262766	0.0257478	-0.144928	0.530213	0.714596	0.95027	0.150434	2.83325e-07	0.000124961	0.247663	0.104942	0.0223246	0.446895	3.32996e-06	0.0133885	0.448809	0.374881	0.580639
hsa-miR-15a-3p	hsa-miR-15a-3p	cyan	0.221831	-0.177277	0.0708183	0.422924	0.421711	-0.164675	-0.0283588	-0.282406	-0.0729279	-0.175944	-0.0801597	0.35556	-0.241556	-0.0209984	0.0632184	-0.154643	-0.311854	0.0736973	-0.0149696	0.170962	0.18038	0.0942101	0.0768212	-0.0291124	0.336131	0.186344	-0.059322	-0.30443	-0.11091	0.0772366	-0.094558	-0.122604	-0.115571	0.186987	0.293871	0.677037	0.00910985	0.00933216	0.330073	0.867675	0.090357	0.66796	0.297577	0.6372	0.0307972	0.149776	0.901824
hsa-miR-196a-5p	hsa-miR-196a-5p	cyan	0.00882694	-0.307731	-0.0902513	0.694833	0.433484	-0.167162	0.100024	0.0143627	-0.237823	0.441278	0.179739	-0.129067	-0.030954	0.0831388	-0.10717	-0.350245	-0.143453	0.107649	0.0479353	0.159486	0.0517133	0.238309	-0.028504	0.327097	0.0623643	0.170525	-0.130166	-0.113759	0.382484	0.289147	-0.161153	-0.0827116	0.194096	0.958648	0.0639027	0.595265	1.82908e-06	0.00735793	0.322718	0.555848	0.932762	0.156366	0.00625794	0.287108	0.44646	0.855687	0.624697
hsa-miR-2277-3p	hsa-miR-2277-3p	cyan	0.0266037	-0.126489	-0.310357	0.484264	0.368843	-0.213709	0.414259	0.252681	-0.0428908	0.410419	0.273045	-0.250396	0.157226	-0.17581	-0.206686	-0.347444	0.00673793	0.0398681	0.282595	-0.08477	0.0242874	0.0700194	-0.189151	0.11848	0.0946514	-0.0715749	-0.122089	0.0497301	0.338944	0.130405	0.0269867	-0.247059	0.271334	0.875799	0.455668	0.0615538	0.00238895	0.0246753	0.204065	0.0108024	0.131337	0.800998	0.0116338	0.102028	0.13498	0.352713	0.29795
hsa-miR-26b-5p	hsa-miR-26b-5p	cyan	-0.184854	-0.308599	0.255014	0.761977	0.41229	-0.0377254	-0.205357	0.425146	0.0751783	0.317434	0.360453	-0.221843	0.31078	-0.135021	0.321241	-0.159484	0.329988	0.21176	0.0537544	0.185769	-0.0817174	-0.243116	-0.312441	0.316667	0.0480646	0.134234	-0.269819	0.0870117	0.441964	-0.257608	-0.00809066	0.305177	0.383999	0.273383	0.0631186	0.127694	4.29111e-08	0.0112222	0.824565	0.222726	0.00871428	0.658328	0.0555628	0.0284114	0.186963	0.061182	0.425583
hsa-miR-323b-3p	hsa-miR-323b-3p	cyan	-0.0679272	-0.270897	-0.174374	0.779927	0.573945	-0.0914959	0.0252837	0.00491641	0.126133	0.435999	-0.0133645	-0.264861	0.0866361	-0.443439	-0.171429	-0.253668	-0.209586	0.0571721	0.140441	0.0223021	0.437434	0.132306	-0.206836	0.0310298	0.0485103	0.184475	-0.266861	-0.0665526	0.428096	-0.039938	-0.043126	0.0877207	0.109976	0.68955	0.10486	0.301975	1.27186e-08	0.000203947	0.590178	0.881917	0.976961	0.456947	0.00698608	0.937425	0.113141	0.61015	0.00597919
hsa-miR-369-3p	hsa-miR-369-3p	cyan	0.331321	-0.242641	0.315556	0.476066	0.406642	-0.215306	-0.056453	0.043867	0.0678382	-0.275868	0.102872	0.181118	0.00136408	-0.277708	0.383546	0.00100086	-0.144907	0.13641	0.0192773	0.168577	0.176236	-0.155304	-0.0718272	-0.120827	0.380249	0.271781	-0.052051	-0.0235006	-0.244195	-0.0273325	0.00816575	-0.0247476	0.0661072	0.0451607	0.147898	0.057106	0.00289815	0.0125041	0.200625	0.739988	0.796563	0.689937	0.0983938	0.544594	0.283368	0.993607	0.0960784
hsa-miR-382-3p	hsa-miR-382-3p	cyan	0.294473	-0.098581	0.074387	0.684133	0.565246	-0.19416	-0.170681	-0.0345481	0.00191279	0.149557	-0.0104004	0.3253	-0.00839222	-0.336753	0.358009	-0.0746013	-0.259887	0.265149	0.364626	0.129309	0.373112	-0.055377	-0.151181	-0.0269951	0.295956	0.26693	-0.201068	-0.224033	0.0466973	-0.0735521	-0.100058	0.0383086	0.18087	0.0768618	0.561591	0.661709	3.03444e-06	0.00026715	0.24953	0.31249	0.839139	0.991035	0.376978	0.951285	0.0494593	0.960683	0.0415462
hsa-miR-487a-3p	hsa-miR-487a-3p	cyan	0.107846	-0.386717	0.261451	0.505869	0.199076	-0.0653913	-0.117701	0.0193159	0.141889	-0.0553451	-0.00666833	-0.0626069	0.284852	-0.39756	0.300605	0.0502511	-0.0625539	-0.0712755	-0.00269773	-0.154531	0.141976	-0.243604	-0.43138	-0.19103	0.180272	0.130054	-0.370654	0.0581671	0.0616727	-0.287375	-0.161446	0.0260575	0.0018774	0.525205	0.01806	0.118032	0.00140261	0.237508	0.700593	0.487815	0.909656	0.402196	0.744919	0.968755	0.712788	0.087484	0.0148243
hsa-miR-548ap-5p	hsa-miR-548ap-5p	cyan	0.0131242	-0.323011	0.161867	0.847563	0.534762	-0.305788	-0.138836	0.0574551	0.188287	0.284418	0.0313173	0.0885021	0.161019	-0.224859	0.138899	0.0848087	0.0562961	0.00630382	-0.00633099	0.144101	0.156523	-0.170253	-0.0397644	0.192381	0.156246	-0.0506883	-0.491193	-0.0890726	0.338202	-0.135807	-0.351491	-0.035154	0.241665	0.938548	0.0511777	0.3385	3.66179e-11	0.00065016	0.0656862	0.412502	0.735537	0.264417	0.0879888	0.854012	0.602447	0.341068	0.180888
hsa-miR-548j-3p	hsa-miR-548j-3p	cyan	-0.188998	-0.288616	0.207004	0.704162	0.442267	-0.117072	-0.432521	-0.0936922	0.309702	0.313507	0.0602414	0.0691256	0.190734	-0.166541	0.368841	0.0297643	0.0142639	0.157324	0.050182	0.243856	0.071988	-0.128323	-0.176054	0.233456	0.180748	0.212468	-0.501112	-0.215	0.0253861	-0.0766092	-0.159135	0.0508971	0.203358	0.262585	0.0832014	0.218957	1.15549e-06	0.00612896	0.490156	0.00750457	0.581248	0.0621332	0.0588277	0.723205	0.684353	0.258145	0.324544
hsa-miR-548j-5p	hsa-miR-548j-5p	cyan	0.00443843	-0.304563	0.0670007	0.861202	0.565214	-0.299714	-0.0639872	0.000416312	0.179065	0.344004	0.0317417	0.110489	0.102247	-0.208999	0.0905694	0.0288623	-0.00593764	0.0370465	0.0699568	0.185732	0.151549	-0.0917889	0.0155004	0.194318	0.168623	-0.0920052	-0.496526	-0.199752	0.318184	-0.089567	-0.377743	-0.13885	0.2849	0.9792	0.0668303	0.693578	7.95731e-12	0.000267411	0.0715143	0.706734	0.998049	0.28895	0.0370895	0.852055	0.515042	0.547055	0.214449
hsa-miR-95-3p	hsa-miR-95-3p	cyan	-0.150023	-0.316588	0.161636	0.833191	0.50974	0.119722	0.0290928	0.438335	-0.250613	0.360048	0.335215	-0.207341	-0.118475	-0.116832	0.132956	-0.348789	-0.0136967	0.384213	0.113243	0.24191	-0.0654054	0.0467435	-0.208874	0.328806	-0.0755298	0.0150913	0.000315631	-0.074097	0.285351	-0.0453291	-0.00155368	0.235831	0.418226	0.375476	0.0562542	0.339198	1.57031e-10	0.00127025	0.480317	0.864281	0.00665536	0.13463	0.028603	0.0425446	0.21819	0.484935	0.491052
hsa-miR-9-5p	hsa-miR-9-5p	cyan	-0.141742	-0.331701	0.214459	0.647492	0.436905	0.178494	-0.180959	0.366422	0.0305547	0.236362	0.3816	-0.105786	-0.124909	0.101751	0.415364	-0.363089	0.128141	0.241387	0.0911544	0.139625	-0.198458	0.0210977	-0.0950859	0.253422	0.0667654	0.175056	-0.0810326	-0.0141526	0.25596	0.0601806	0.160244	0.254787	0.493943	0.402691	0.0449	0.202443	1.48048e-05	0.00685616	0.290518	0.283795	0.025709	0.85753	0.159003	0.019781	0.533192	0.461361	0.54901
hsa-miR-10a-3p	hsa-miR-10a-3p	darkgreen	0.366356	-0.305968	-0.135061	0.285573	0.508329	0.245283	-0.0372079	0.0011168	0.0385922	0.0390311	-0.02334	0.129258	-0.212082	0.144339	0.0772583	-0.248096	-0.224278	-0.346755	0.070487	-0.150759	0.193814	0.363678	-0.0427522	0.0816659	0.324895	0.217983	0.0342187	0.163595	0.249582	0.304112	0.163502	0.166968	0.0962197	0.0257376	0.065519	0.425445	0.0866501	0.00131715	0.143399	0.826935	0.994766	0.820599	0.818593	0.890938	0.445783	0.207612	0.394035
hsa-miR-1180-3p	hsa-miR-1180-3p	darkgreen	0.125175	-0.110644	-0.165937	0.492223	0.589963	0.107228	0.0363243	0.00620066	0.458554	0.288428	0.0881821	-0.131788	0.169093	-0.252007	0.0449552	-0.133624	0.0144904	-0.00562932	0.148352	0.308987	0.328127	-0.0224088	0.117495	0.338986	0.347618	0.270191	-0.157574	-0.180457	0.384112	-0.0696097	0.206577	0.0776627	0.157059	0.460399	0.514447	0.326328	0.00197128	0.000121573	0.527595	0.830985	0.970945	0.0043121	0.0834114	0.603765	0.436851	0.317079	0.132404
hsa-miR-1285-3p	hsa-miR-1285-3p	darkgreen	-0.061726	-0.068932	-0.203847	0.386429	0.6432	0.117862	-0.266861	-0.196265	0.198375	0.19065	-0.237727	-0.111381	-0.210845	-0.316701	-0.19155	0.0096768	-0.354861	-0.0597312	0.0619425	0.260413	0.589033	0.363328	0.0955134	-0.0163272	0.11328	0.411087	-0.158325	0.126472	0.401976	0.228303	0.0122161	-0.0792311	-0.170196	0.716662	0.685192	0.226222	0.0181533	1.75845e-05	0.487215	0.110344	0.244333	0.239197	0.258359	0.156539	0.511635	0.210337	0.0561611
hsa-miR-1287-5p	hsa-miR-1287-5p	darkgreen	-0.282259	-0.345081	-0.286024	0.463609	0.573438	0.176569	0.0181839	-0.263658	0.306012	0.249387	-0.106665	-0.0261724	-0.134048	-0.161051	-0.145478	-0.243634	-0.306205	-0.052636	0.239844	0.115408	0.188036	0.322648	0.00826741	0.27792	0.255762	-0.0506338	-0.357601	-0.349694	0.18762	0.0931207	-0.0864338	-0.465973	0.14186	0.0905317	0.0364622	0.086132	0.00385298	0.000207227	0.295837	0.914931	0.114848	0.0654787	0.136612	0.529778	0.877797	0.428959	0.340972
hsa-miR-1294	hsa-miR-1294	darkgreen	0.228311	-0.125471	-0.109034	0.44826	0.770609	0.323927	0.0153945	0.0390125	0.277712	0.200339	-0.0293163	0.126861	-0.39226	-0.328953	0.11956	-0.212453	-0.330634	0.0660236	0.295711	0.123331	0.467997	0.0906403	0.185722	0.293813	0.394306	0.265274	0.0348934	-0.108589	0.222169	0.16604	0.421548	0.0996609	0.181615	0.174106	0.459331	0.520623	0.00539577	2.42373e-08	0.0504843	0.927943	0.818678	0.096074	0.234485	0.863249	0.454334	0.016339	0.0468139
hsa-miR-134-5p	hsa-miR-134-5p	darkgreen	0.104898	-0.332082	-0.263199	0.555877	0.686781	-0.0983935	-0.029333	0.0179904	0.0815858	0.0698169	-0.0738342	0.165105	-0.189924	-0.458084	0.13284	-0.245112	-0.389364	-0.106244	0.435154	-0.206494	0.293607	0.213895	-0.193053	-0.225187	0.180686	-0.0136275	-0.164148	-0.071784	0.01307	-0.0588326	-0.0527864	-0.211703	0.274285	0.536657	0.0446399	0.115506	0.000354353	2.6825e-06	0.562339	0.863171	0.915833	0.631202	0.681362	0.664075	0.328793	0.260209	0.00435714
hsa-miR-22-5p	hsa-miR-22-5p	darkgreen	0.301908	-0.0347269	-0.0858783	0.643348	0.772475	0.073139	0.300672	0.136935	0.132517	0.345596	0.108141	0.138577	-0.188806	-0.317963	-0.121479	-0.163458	-0.193405	0.23152	0.280007	0.333064	0.454754	0.160685	0.154303	0.200978	0.293742	0.0292894	0.121585	-0.121024	0.3908	0.179325	0.249726	0.0516389	0.233622	0.0693639	0.838317	0.613289	1.74813e-05	2.13531e-08	0.667054	0.0705684	0.418992	0.434296	0.0361653	0.524064	0.413382	0.263078	0.0551345
hsa-miR-26a-1-3p	hsa-miR-26a-1-3p	darkgreen	0.385477	0.0282076	-0.0314648	0.373153	0.441145	0.0158714	-0.10862	0.01053	-0.0636664	-0.0800962	0.0655633	0.213627	-0.200054	-0.134069	0.354859	-0.221408	-0.308268	0.159036	0.226781	0.0885642	0.277256	0.0295847	-0.092554	-0.108044	0.237115	0.377743	0.0835992	-0.106736	-0.279637	0.0986111	0.15036	0.180571	0.0576115	0.0184649	0.868374	0.853332	0.0229206	0.00627535	0.925717	0.522219	0.950679	0.70814	0.637468	0.699842	0.204243	0.235165	0.428885
hsa-miR-3651	hsa-miR-3651	darkgreen	0.258571	-0.288646	-0.398838	0.336969	0.760582	0.0162148	0.181558	0.0924982	0.189624	0.12269	-0.214896	-0.0197577	-0.199589	-0.443988	-0.158079	-0.170889	-0.342321	-0.180121	0.328217	0.0120408	0.55724	0.379598	0.270576	0.074088	0.379411	0.076418	0.0828773	0.0376453	0.577789	0.0520199	0.118813	-0.0614525	0.214794	0.122284	0.083167	0.0144774	0.0414069	4.69569e-08	0.924115	0.282179	0.586095	0.260977	0.469422	0.201502	0.907599	0.236278	0.00591014
hsa-miR-377-5p	hsa-miR-377-5p	darkgreen	-0.194625	-0.044348	-0.232213	0.281831	0.561515	-0.0613639	-0.190023	0.0223837	0.435217	0.128859	-0.214257	0.114277	-0.226092	-0.512246	0.106798	-0.0665264	-0.177738	0.187683	0.400357	0.0402659	0.31773	-0.00109871	0.25151	0.0945712	0.219185	-0.0656823	-0.139999	-0.35263	0.0400719	-0.272124	0.111973	0.0487716	0.358355	0.248375	0.79438	0.166663	0.0910425	0.000299263	0.718256	0.259957	0.895382	0.00709987	0.447198	0.20288	0.500645	0.178444	0.00119055
hsa-miR-409-3p	hsa-miR-409-3p	darkgreen	0.0957783	-0.220427	-0.20005	0.506127	0.664873	-0.153935	0.0363157	0.254589	0.0167737	0.130152	-0.0157669	0.229679	-0.46085	-0.473403	0.256539	-0.296389	-0.280088	0.182952	0.552451	-0.140404	0.221009	0.0689054	0.12971	-0.136531	0.254143	-0.107818	-0.0207464	-0.197139	0.0725238	-0.162305	0.057043	0.0565951	0.586585	0.572823	0.189866	0.235173	0.0013934	7.17163e-06	0.363007	0.831024	0.128351	0.921507	0.442615	0.926205	0.171471	0.00409799	0.00308281
hsa-miR-485-3p	hsa-miR-485-3p	darkgreen	-0.13506	-0.310086	-0.397118	0.583685	0.792615	-0.0441343	-0.0700616	0.0159388	0.160877	0.213491	-0.348404	-0.00446497	-0.245581	-0.626825	-0.0698399	-0.192607	-0.395004	-0.0348905	0.396032	-0.0233396	0.486647	0.147234	0.116528	0.1107	0.157222	-0.0885318	-0.296804	-0.260734	0.398822	-0.318883	-0.154085	-0.0894376	0.255348	0.425451	0.0617932	0.014946	0.00014938	5.01971e-09	0.795349	0.680304	0.925403	0.341499	0.204537	0.0345804	0.979076	0.142898	3.3111e-05
hsa-miR-505-3p	hsa-miR-505-3p	darkgreen	0.223506	0.0501287	-0.176471	0.569495	0.805497	-0.0124393	0.103271	0.208463	0.342448	0.286812	-0.0210695	0.162906	-0.279291	-0.470979	0.031622	-0.0393309	-0.133927	0.217773	0.371273	0.333537	0.535208	-0.00660493	0.408836	0.242167	0.321403	0.11384	-0.00328314	-0.198012	0.476341	-0.106227	0.175054	-0.0607764	0.32808	0.183595	0.768268	0.296109	0.000234371	1.82494e-09	0.94175	0.543027	0.215654	0.0380111	0.0852332	0.901493	0.335365	0.0941209	0.0032597
hsa-miR-99b-3p	hsa-miR-99b-3p	darkgreen	0.0893465	-0.109149	-0.170339	0.473277	0.687641	0.0222903	-0.023332	-0.00230673	0.168255	0.355433	0.0496709	0.118618	-0.114126	-0.046151	-0.0821203	-0.0829759	-0.194402	-0.0703641	0.30494	0.0464679	0.257311	0.427818	-0.120547	0.156978	0.211164	0.111415	-0.107447	0.121138	0.225315	0.400459	0.0601097	-0.267886	0.183507	0.598976	0.520182	0.313474	0.00309182	2.57645e-06	0.895816	0.890975	0.989189	0.319518	0.0308613	0.770328	0.484406	0.501216	0.78621
hsa-miR-181a-2-3p	hsa-miR-181a-2-3p	darkgrey	-0.00225439	-0.247775	0.0951636	0.0103115	0.129579	0.851026	-0.0930981	-0.1273	0.0608825	-0.0611296	-0.226785	-0.311958	-0.145686	-0.109531	0.0122325	-0.043814	-0.45354	-0.0243	-0.17477	0.0594395	0.227302	0.323962	-0.274753	0.160566	-0.0422268	0.156245	0.191236	-0.0511578	-0.142865	0.120148	0.202332	0.237465	-0.274254	0.989435	0.139249	0.5753	0.951701	0.444645	2.52131e-11	0.583658	0.452761	0.720377	0.719288	0.177081	0.0601555	0.38959	0.518713
hsa-miR-181a-5p	hsa-miR-181a-5p	darkgrey	-0.12892	-0.00825137	-0.0760641	0.171644	0.181954	0.579296	0.0418718	0.195498	-0.0983851	0.206071	0.149674	-0.0869685	-0.287322	-0.0854421	0.282743	-0.41998	-0.191585	0.446703	0.454498	-0.0326846	-0.0903266	-0.0472734	-0.131077	0.382026	0.0269912	-0.00164188	0.168913	-0.476725	-0.073179	-0.16555	0.311607	0.187395	0.373341	0.446981	0.961342	0.654551	0.309726	0.281113	0.000172091	0.805634	0.246219	0.562372	0.221086	0.3766	0.608775	0.0846544	0.6151
hsa-miR-181b-5p	hsa-miR-181b-5p	darkgrey	-0.088174	0.0461089	0.0600192	-0.0364097	0.0356394	0.789465	0.0671997	0.452409	-0.000190702	0.302449	0.252927	-0.289086	-0.169965	0.189406	0.146483	-0.187285	0.118421	0.176243	0.14853	0.0332955	-0.218087	0.167084	-0.128521	0.341307	-0.222993	-0.0396368	0.351698	0.0251391	0.119752	0.0258226	0.458318	0.436802	0.347326	0.603799	0.786401	0.724186	0.830593	0.834127	6.36007e-09	0.692712	0.00493356	0.999106	0.0688415	0.13095	0.0826773	0.314554	0.261536
hsa-miR-212-3p	hsa-miR-212-3p	darkgrey	-0.29344	0.0681077	-0.0922223	-0.19725	-0.10419	0.628371	0.0912298	0.289507	0.0179743	0.496016	0.121723	-0.458355	-0.0369338	0.35807	-0.289162	0.0764654	0.187794	-0.201926	-0.157619	0.175832	-0.186805	0.519391	0.0488844	0.209626	-0.661409	-0.221111	0.232861	0.389827	0.298359	0.362067	0.185861	0.179465	0.148662	0.0779515	0.688767	0.587218	0.241928	0.539425	3.12387e-05	0.591264	0.0822114	0.915908	0.00179585	0.47296	0.00433113	0.828191	0.0295537
hsa-miR-3150b-3p	hsa-miR-3150b-3p	darkgrey	-0.24595	0.0301433	-0.00187491	-0.185657	-0.0539371	0.608571	-0.364775	-0.182372	-0.00580546	-0.0438317	-0.415885	-0.317816	-0.0464531	-0.284094	-0.195391	0.292242	-0.342817	-0.025331	-0.258474	0.242209	0.37269	0.2117	-0.160945	-0.017673	-0.33057	0.150554	0.0708173	0.121595	0.0217511	-0.0857244	-0.0660081	0.205539	-0.508189	0.142279	0.859429	0.991213	0.271268	0.751201	6.43395e-05	0.0264327	0.279989	0.972796	0.796723	0.0104658	0.0552535	0.784844	0.088367
hsa-miR-4772-3p	hsa-miR-4772-3p	darkgrey	0.176153	-0.374931	0.0602405	0.00827289	0.202612	0.681162	-0.0216515	-0.175216	0.115172	-0.27591	-0.333701	-0.162418	-0.0236212	-0.136164	0.0291097	0.00651236	-0.447551	-0.18209	-0.21549	0.0894086	0.236848	0.187757	-0.0721978	0.343306	0.209555	0.0870315	0.0963457	-0.128753	-0.00382757	0.00576529	0.0661837	0.0600011	-0.31418	0.296994	0.0222274	0.723209	0.961242	0.229107	3.47944e-06	0.898786	0.29961	0.497277	0.09834	0.0435473	0.336834	0.889632	0.42164
hsa-miR-625-3p	hsa-miR-625-3p	darkgrey	0.142111	-0.14798	-0.111279	-0.427983	0.0389768	0.581158	-0.0522032	0.0437561	0.195485	-0.488373	-0.34769	-0.210352	-0.253358	-0.140097	-0.135787	0.0692379	-0.31718	-0.304471	-0.216461	-0.105588	0.247898	0.367922	0.0780096	-0.0698139	0.125319	0.0900546	0.392346	0.222649	-0.0305375	-0.0210998	0.21428	0.124469	-0.276364	0.401452	0.382085	0.512021	0.00823062	0.818841	0.000162102	0.758958	0.797066	0.246251	0.00216457	0.0349781	0.21143	0.130272	0.408228
hsa-miR-6803-3p	hsa-miR-6803-3p	darkgrey	-0.0110409	-0.0911293	0.0960659	-0.161216	-0.0132414	0.52459	-0.357647	0.144896	0.0682486	-0.0285441	0.113547	-0.239217	-0.0797139	0.328196	0.142293	0.0308577	0.0380266	-0.294746	-0.101676	-0.163656	-0.0606722	0.337738	-0.235414	0.0557077	-0.113148	0.365541	0.145999	0.478886	0.00231228	0.30758	0.219161	0.17962	0.00845173	0.948289	0.591675	0.571665	0.34047	0.938001	0.000858924	0.0297603	0.392192	0.688155	0.866818	0.503403	0.153881	0.63908	0.0473527
hsa-miR-873-3p	hsa-miR-873-3p	darkgrey	-0.110175	0.106227	-0.231532	-0.267685	-0.000758242	0.835444	0.164259	0.0271226	0.371623	0.167114	-0.135104	-0.360941	-0.0951443	0.0148909	-0.29684	0.0175252	-0.117866	-0.216901	-0.00150195	-0.043941	0.110306	0.363095	-0.0269125	0.140954	-0.235251	-0.0874587	0.169934	0.00646188	0.0815684	0.0724735	0.353286	0.00538435	-0.0877934	0.516244	0.53148	0.167945	0.109207	0.996446	1.26148e-10	0.331312	0.873395	0.0235312	0.32286	0.425296	0.028182	0.575377	0.930295
hsa-miR-873-5p	hsa-miR-873-5p	darkgrey	-0.135192	-0.0402004	-0.00719682	-0.122112	0.0743903	0.90771	-0.061164	-0.0191072	0.403503	0.103168	-0.206052	-0.383499	-0.0197041	-0.114774	-0.199967	0.14046	-0.147064	-0.222259	-0.184688	0.0979884	0.251945	0.286725	-0.116246	0.15562	-0.218538	0.073788	0.0901743	0.114075	0.13258	0.011	0.333961	0.189493	-0.237768	0.424992	0.813253	0.96628	0.471533	0.661694	9.23819e-15	0.719136	0.910629	0.0132686	0.543433	0.221131	0.0191268	0.907848	0.498774
hsa-miR-204-5p	hsa-miR-204-5p	darkolivegreen	0.15715	0.2972	-0.410077	-0.0760632	0.247472	-0.0184815	0.601617	0.0593537	-0.149027	0.215953	0.118688	0.169505	-0.304818	-0.0390342	-0.47417	-0.340696	-0.121435	0.171475	0.392084	0.0671101	0.193428	0.246596	0.265157	0.0640412	0.10117	-0.164598	0.399767	-0.127641	0.198467	0.251956	0.408179	-0.156824	0.112621	0.352949	0.0740414	0.0117106	0.654555	0.139749	0.913544	8.19909e-05	0.727126	0.378688	0.199242	0.484146	0.315885	0.066591	0.818579
hsa-miR-2277-5p	hsa-miR-2277-5p	darkolivegreen	0.351342	-0.0167756	0.0252754	0.0316298	0.00828645	-0.00900632	0.539303	0.288996	-0.0343539	0.102763	0.291758	0.195137	-0.009389	0.188807	0.186645	-0.194567	0.161056	-0.0755098	0.0707949	-0.0750003	-0.247418	-0.0942468	0.0277223	-0.0306131	0.00174566	-0.371885	0.115254	0.0911845	-0.12347	0.189957	0.236118	-0.03214	0.283801	0.0329836	0.921498	0.881955	0.852571	0.961178	0.957808	0.000572507	0.0827778	0.840031	0.545022	0.0797518	0.247108	0.956017	0.263076
hsa-miR-33a-3p	hsa-miR-33a-3p	darkolivegreen	0.309501	0.164784	-0.161332	0.0514715	-0.020629	0.044215	0.694024	0.0111778	-0.282119	0.115351	0.258618	-0.164263	-0.0588041	-0.0245497	-0.395094	-0.366412	-0.218571	0.313141	0.192943	-0.0400355	0.0975483	0.0976279	-0.151602	0.107452	0.218695	0.0632954	0.351182	-0.15476	-0.0380686	0.31697	0.24369	-0.271858	-0.0783721	0.0623118	0.329747	0.340119	0.762238	0.903543	0.794983	1.90187e-06	0.947649	0.090699	0.496603	0.122214	0.3313	0.729558	0.885322
hsa-miR-379-5p	hsa-miR-379-5p	darkolivegreen	-0.147458	-0.0781852	-0.225693	0.0198225	-0.152165	-0.186562	0.483144	0.137201	-0.186114	0.243598	0.34737	-0.243817	0.0698639	0.230868	0.00809785	-0.389124	0.177291	0.0297317	0.0810089	0.0554554	-0.468237	0.0431445	0.164371	-0.0625917	-0.291104	-0.346434	-0.00743469	-0.122362	-0.0272908	0.167249	-0.032591	-0.214678	0.378081	0.383785	0.645542	0.179233	0.907297	0.368616	0.268899	0.00245356	0.418081	0.270069	0.146256	0.0351572	0.145883	0.681159	0.169203
hsa-miR-431-3p	hsa-miR-431-3p	darkolivegreen	0.264038	0.347009	-0.44786	-0.166172	-0.0521061	-0.272119	0.591987	-0.149398	-0.0339024	0.112955	0.00998644	0.308066	-0.324012	0.0390849	-0.271987	-0.274416	-0.0669476	0.0688069	0.352266	-0.0543519	0.0454577	-0.0762221	0.599266	-0.181594	0.17054	-0.260385	0.00892408	-0.389164	0.0814695	0.139127	0.104398	-0.282493	0.215398	0.114307	0.0353607	0.00544221	0.325634	0.759393	0.103241	0.000113656	0.377491	0.842107	0.505648	0.953222	0.0635997	0.0504202	0.818347
hsa-miR-4687-5p	hsa-miR-4687-5p	darkolivegreen	0.161736	0.111766	-0.271033	0.0465475	-0.0122337	0.128061	0.645293	-0.00931077	-0.027868	0.307198	0.257958	-0.0635181	-0.0709407	0.254208	-0.226246	-0.289026	-0.0922331	0.000510126	0.21582	-0.0290186	-0.210231	0.383967	0.0104055	-0.10048	-0.193707	-0.304708	0.133897	-0.153227	-0.0781474	0.427977	0.0700984	-0.490704	0.216373	0.338895	0.510166	0.104679	0.784417	0.942711	0.450042	1.61746e-05	0.956383	0.869945	0.0643878	0.123204	0.70879	0.676509	0.128945
hsa-miR-548ah-3p	hsa-miR-548ah-3p	darkolivegreen	0.0635273	0.278762	-0.392083	-0.279667	-0.196693	-0.0972865	0.822647	0.0423178	-0.37307	0.0708204	0.191892	-0.0219956	-0.197651	-0.0287529	-0.426459	-0.373299	-0.144848	0.195799	0.32245	-0.13996	-0.124919	0.105384	0.035167	-0.213883	-0.143409	-0.462654	0.374604	-0.186634	-0.290076	0.178265	0.19043	-0.311905	0.0853744	0.708749	0.094771	0.0163917	0.0936603	0.243286	0.566766	4.19863e-10	0.803604	0.0229532	0.677028	0.255212	0.897186	0.240953	0.865852
hsa-miR-548p	hsa-miR-548p	darkolivegreen	0.168465	0.381858	-0.415745	-0.220165	-0.0869106	-0.169871	0.85308	-0.0823165	-0.189932	0.170627	0.170009	0.137724	-0.182305	-0.0573124	-0.369337	-0.311185	-0.144996	0.154536	0.387334	-0.0113389	0.0199661	0.131075	0.183026	-0.344975	-0.144524	-0.411934	0.277874	-0.207693	-0.26419	0.277744	0.255414	-0.382595	0.0875967	0.318906	0.0196911	0.0104945	0.190404	0.609014	0.314824	2.01175e-11	0.628138	0.26019	0.312645	0.314425	0.41629	0.28017	0.73617
hsa-miR-654-5p	hsa-miR-654-5p	darkolivegreen	0.401471	0.284948	-0.317775	-0.0470277	0.047688	-0.0784406	0.704135	-0.0829086	-0.0952179	0.244291	-0.00552385	0.204474	-0.297264	-0.0647606	-0.41222	-0.166267	-0.189594	-0.00625514	0.226324	0.0806156	0.273516	0.126501	0.416457	-0.155354	0.05717	-0.141663	0.125446	-0.108833	0.115853	0.297357	0.208551	-0.214393	0.0324295	0.0137841	0.0873731	0.0552865	0.782246	0.779264	0.64446	1.15706e-06	0.625659	0.57508	0.145077	0.974115	0.224765	0.0739766	0.70335
hsa-miR-655-3p	hsa-miR-655-3p	darkolivegreen	0.206447	0.160654	-0.355925	-0.0633046	0.266203	0.11619	0.793034	0.0860696	-0.0624564	0.175466	0.0236302	0.0966687	-0.471854	-0.202832	-0.414788	-0.294463	-0.313861	0.23938	0.426185	-0.017752	0.179977	0.23894	0.349269	0.142183	0.162096	-0.398355	0.41734	-0.30455	0.0134774	0.235735	0.329296	-0.349234	0.247575	0.220227	0.342179	0.0306139	0.709726	0.111259	0.493454	4.86262e-09	0.612496	0.71345	0.298911	0.88959	0.569243	0.00319486	0.22859
hsa-miR-769-3p	hsa-miR-769-3p	darkolivegreen	0.21712	-0.0231666	0.26485	0.228548	0.0528017	0.0414718	0.607755	0.385198	-0.263662	0.0765151	0.415031	-0.0741614	-0.0817413	-0.0977828	0.121323	-0.162101	0.0433644	0.380542	0.0294682	0.233034	-0.137381	-0.0904909	-0.0890386	-0.0577358	-0.124352	-0.27253	0.363473	0.0495887	-0.141319	0.114693	0.178331	-0.0884009	0.216788	0.196766	0.891743	0.113157	0.173648	0.756277	0.807456	6.62144e-05	0.0185573	0.114843	0.652631	0.0106415	0.662674	0.63055	0.564779
hsa-let-7f-5p	hsa-let-7f-5p	darkorange	-0.023565	0.0102798	0.539911	0.252072	0.101216	0.0537265	-0.0239273	0.748409	0.0943907	0.104269	0.363122	0.0135156	-0.0543125	-0.00515386	0.348802	0.238126	0.531954	0.359297	-0.141132	0.318521	-0.287541	-0.339552	0.132882	0.239855	-0.037959	-0.199525	0.191731	0.21799	0.225811	-0.253869	0.163699	0.426142	0.446681	0.889893	0.951849	0.000562765	0.1323	0.551123	0.752141	0.888211	1.0053e-07	0.578421	0.539115	0.0271755	0.936719	0.749524	0.975849
hsa-let-7g-5p	hsa-let-7g-5p	darkorange	-0.103119	-0.121371	0.160404	0.376554	0.291388	0.0287081	0.0509198	0.871266	-0.0810311	0.21204	0.382656	-0.184913	-0.152212	-0.0607051	0.194121	-0.0930101	0.342199	0.297676	0.163348	0.0528535	-0.252106	-0.018032	0.029099	0.263444	-0.100721	-0.212114	0.255726	0.228789	0.371031	-0.197581	0.0937206	0.277962	0.683042	0.543623	0.474248	0.342939	0.0216101	0.0801524	0.86606	0.764714	2.31731e-12	0.633533	0.207704	0.0194151	0.273229	0.368469	0.721159
hsa-miR-195-5p	hsa-miR-195-5p	darkorange	0.058059	0.0700587	0.351916	0.153083	0.0185566	0.147491	0.154554	0.839855	-0.0210798	0.241833	0.559393	-0.372239	0.183406	0.0375652	0.289798	-0.0515995	0.497392	0.384155	0.0287839	0.155212	-0.294559	-0.196959	-0.141549	0.332426	-0.12736	-0.0185692	0.410595	0.31854	0.0493804	-0.0426783	0.423548	0.582469	0.533676	0.732858	0.680317	0.0326788	0.3657	0.913194	0.38368	0.361057	8.13767e-11	0.901445	0.149294	0.00031903	0.0232837	0.277225	0.825298
hsa-miR-29a-3p	hsa-miR-29a-3p	darkorange	0.0884122	0.141054	0.194233	0.163542	0.0942034	0.11655	0.294453	0.833597	-0.209448	0.40381	0.582291	-0.337219	0.0147995	0.148785	0.0599885	-0.0312173	0.372056	0.293176	0.100768	0.175853	-0.220368	0.192132	-0.0965451	0.161245	-0.370944	-0.0677106	0.523476	0.540345	0.26098	0.296198	0.302187	0.195052	0.496417	0.602818	0.404999	0.249348	0.333456	0.579178	0.492109	0.0768824	1.51003e-10	0.213445	0.0131922	0.000156284	0.0412471	0.930722	0.379473
hsa-miR-29b-3p	hsa-miR-29b-3p	darkorange	-0.0114725	-0.0178724	0.576798	0.206285	-0.123817	-0.0891503	-0.070516	0.853665	-0.241823	0.20686	0.716231	-0.264133	0.287232	0.318297	0.411869	0.0779287	0.685524	0.303611	-0.0898478	0.132495	-0.513506	-0.103366	-0.312447	0.16013	-0.2976	0.0334563	0.344115	0.624011	0.184647	0.0715855	0.123985	0.402768	0.520466	0.94627	0.916383	0.000186359	0.220597	0.465319	0.599782	0.678342	1.88527e-11	0.149312	0.219285	6.21131e-07	0.114173	0.0847562	0.0548656
hsa-miR-30c-5p	hsa-miR-30c-5p	darkorange	-0.123368	0.153978	0.420372	0.00594326	-0.277621	-0.185505	0.151556	0.783009	-0.19671	0.201938	0.627164	-0.23891	0.0771398	0.448035	0.130989	0.0998831	0.745045	0.246507	-0.244147	0.16129	-0.617599	-0.123393	-0.000442784	0.0620025	-0.363117	-0.260243	0.285913	0.516758	0.0964142	0.111572	0.0601958	0.301145	0.467227	0.466952	0.36287	0.00958302	0.972151	0.0961874	0.271669	0.370559	1.02052e-08	0.243244	0.230692	3.26915e-05	0.154426	0.649976	0.00542187
hsa-miR-31-5p	hsa-miR-31-5p	darkorange	0.0568009	-0.127989	0.0455591	0.0146826	0.176696	0.296915	-0.0271968	0.665764	-0.121393	0.021049	0.274994	-0.161415	-0.0982565	-0.128384	0.345589	-0.261116	0.0386058	0.231636	0.421319	-0.218926	-0.111939	0.201443	-0.262512	0.107189	-0.0133372	0.0523919	0.485418	0.264905	0.0719093	-0.0714452	0.388773	0.331341	0.547989	0.738442	0.450297	0.78889	0.931268	0.295483	0.074332	0.873052	6.9013e-06	0.474169	0.901588	0.0995074	0.339866	0.562886	0.44889
hsa-miR-342-5p	hsa-miR-342-5p	darkorange	0.143664	-0.0853671	0.0938043	-0.039612	0.11309	0.222328	0.0344024	0.753509	-0.160514	0.10523	0.23822	-0.117479	-0.128291	0.235546	0.0987807	0.00291234	0.293195	-0.0168107	0.086094	-0.0561418	-0.252729	0.324726	0.0659549	0.199474	-0.129611	-0.163678	0.490057	0.455871	0.432073	0.0466213	0.151253	0.380366	0.534591	0.396273	0.615412	0.580794	0.815939	0.505136	0.185976	0.839808	7.3464e-08	0.342605	0.535362	0.155656	0.488641	0.449219	0.160489
hsa-miR-497-5p	hsa-miR-497-5p	darkorange	-0.456393	-0.0667574	0.217378	0.139891	-0.044122	0.135025	-0.102826	0.658692	0.00558934	0.25678	0.161786	-0.422867	-0.091778	0.0890245	-0.0111493	0.157492	0.472326	0.0677461	-0.24743	0.131453	-0.399079	-0.0413029	0.025283	0.112924	-0.386923	-0.310066	-0.10834	0.359466	0.351726	-0.233376	-0.138851	0.294916	0.366805	0.00452247	0.694637	0.196221	0.408923	0.795405	0.42557	0.544776	9.33e-06	0.973809	0.124986	0.338743	0.00912031	0.589028	0.600299
hsa-miR-5096	hsa-miR-5096	darkorange	0.203819	0.389003	0.406648	0.0878361	-0.032269	-0.14195	0.204032	0.535048	0.037414	0.288209	0.429825	0.106392	0.0798668	0.0844896	0.230945	0.342203	0.494603	0.481946	0.0742955	0.373678	-0.201041	-0.317086	0.0959859	0.154181	0.0458626	-0.120166	0.208868	0.122758	-0.0180242	0.0199807	0.152406	0.166201	0.357025	0.226286	0.0173326	0.0125025	0.605192	0.849625	0.401991	0.22579	0.000644995	0.825991	0.0836556	0.00792906	0.530836	0.638435	0.619061
hsa-miR-874-5p	hsa-miR-874-5p	darkorange	0.19432	0.0244749	0.253008	0.0620639	0.0757035	0.114845	-0.0432662	0.734189	-0.387192	0.0157237	0.443638	-0.102422	-0.218418	0.110958	0.396439	-0.187055	0.173521	0.387458	0.231273	-0.113271	-0.227501	-0.0220326	-0.154323	0.179096	0.0144475	0.156327	0.533312	0.356054	0.0739519	0.0992457	0.286615	0.393765	0.494755	0.249131	0.885669	0.130822	0.715175	0.656087	0.498507	0.799292	2.32095e-07	0.0179068	0.926407	0.00595412	0.546364	0.194036	0.513249
hsa-miR-18a-3p	hsa-miR-18a-3p	darkred	0.205441	-0.0423883	-0.144192	0.0454695	0.235584	-0.0867815	-0.0506682	-0.0134862	0.421498	0.0886624	0.0389931	-0.147177	0.238624	-0.0795646	-0.116618	0.0706404	0.10627	-0.425365	-0.0611302	-0.114453	0.268201	0.157474	-0.0635699	-0.081058	0.154093	0.315916	-0.0498252	0.41631	0.223803	0.177922	0.203106	0.000131398	-0.0756106	0.222534	0.803283	0.394521	0.789296	0.160419	0.609548	0.765844	0.936857	0.00937183	0.601788	0.818766	0.384702	0.154935	0.63971
hsa-miR-199a-3p	hsa-miR-199a-3p	darkred	0.113053	-0.119274	-0.0445701	0.0795357	0.363611	0.225246	-0.34588	-0.10082	0.87739	0.00518029	-0.304258	-0.0678525	0.212083	-0.29598	0.183096	0.29154	0.0441024	-0.392505	-0.0925807	0.0655847	0.444986	-0.0268841	0.210288	0.0881791	0.316435	0.275167	-0.298439	0.0756729	0.229525	-0.175341	0.202615	0.291933	-0.0214587	0.505277	0.481974	0.793372	0.639832	0.026954	0.180119	0.0360024	0.552694	1.03886e-12	0.975725	0.0671173	0.689875	0.207609	0.0752928
hsa-miR-199b-3p	hsa-miR-199b-3p	darkred	0.113053	-0.119274	-0.0445701	0.0795357	0.363611	0.225246	-0.34588	-0.10082	0.87739	0.00518029	-0.304258	-0.0678525	0.212083	-0.29598	0.183096	0.29154	0.0441024	-0.392505	-0.0925807	0.0655847	0.444986	-0.0268841	0.210288	0.0881791	0.316435	0.275167	-0.298439	0.0756729	0.229525	-0.175341	0.202615	0.291933	-0.0214587	0.505277	0.481974	0.793372	0.639832	0.026954	0.180119	0.0360024	0.552694	1.03886e-12	0.975725	0.0671173	0.689875	0.207609	0.0752928
hsa-miR-3176	hsa-miR-3176	darkred	-0.152932	0.0644847	-0.0778913	-0.116023	0.181914	0.111797	-0.112133	-0.132252	0.506442	-0.0850954	-0.0219415	0.163963	-0.114408	-0.0755131	0.0566304	0.0925025	0.0568175	-0.0793035	0.0484453	0.304905	0.103329	0.0725603	0.301137	-0.0623218	0.10853	0.0240598	-0.0934728	-0.0541996	-0.111271	0.0144147	0.193355	-0.280338	0.0491212	0.366181	0.704556	0.646787	0.494079	0.281219	0.510047	0.50877	0.435226	0.00138229	0.616541	0.897437	0.332196	0.500151	0.656899
hsa-miR-376a-3p	hsa-miR-376a-3p	darkred	-0.155107	-0.0720912	-0.17817	-0.119133	0.302068	0.0896095	-0.0835989	-0.0489664	0.438792	-0.297079	-0.331386	0.0443805	-0.132717	-0.48817	0.0896437	0.0248059	-0.161307	-0.0513669	0.107258	0.154682	0.261004	-0.0516858	0.315416	-0.0341328	0.13638	-0.168262	-0.0721909	-0.161628	-0.114778	-0.348592	0.115706	-0.0373177	0.0436916	0.359322	0.671555	0.291408	0.482496	0.0692089	0.597896	0.622775	0.773499	0.00659221	0.0741648	0.0451163	0.794232	0.433598	0.00217518
hsa-miR-3939	hsa-miR-3939	darkred	-0.0269143	-0.0826011	-0.243312	0.0674145	0.0903181	0.0474165	-0.140084	-0.263802	0.497627	0.306211	-0.00530702	-0.213505	0.372018	0.0317103	0.00112117	-0.0758486	0.0378773	-0.302599	0.181821	-0.210281	0.136257	0.123514	-0.0965911	0.123571	0.200805	0.362292	-0.327675	-0.0823732	0.0794174	0.134486	0.183737	0.0381126	0.0950504	0.87436	0.626946	0.146745	0.691778	0.594992	0.78049	0.408271	0.114644	0.00172559	0.0652946	0.975131	0.204507	0.0233721	0.8522
hsa-miR-4511	hsa-miR-4511	darkred	-0.136829	-0.0545175	-0.0483681	0.240885	0.196962	-0.0651832	-0.0411312	-0.118387	0.503696	0.285337	-0.0920989	0.07729	0.204905	-0.00947137	0.016243	0.198563	0.133978	-0.0886651	0.125365	0.0832626	0.0520516	0.0166099	0.0314327	0.274236	0.211194	-0.085381	-0.471055	-0.223821	0.213643	-0.145967	-0.222773	-0.405357	0.135003	0.419356	0.748609	0.776196	0.150944	0.242629	0.701502	0.809008	0.485262	0.0014821	0.0869224	0.58772	0.649338	0.223767	0.955632
hsa-miR-4772-5p	hsa-miR-4772-5p	darkred	-0.0666932	-0.10016	0.204747	0.143603	0.138449	0.56386	-0.260824	0.0379824	0.533315	0.238623	-0.14655	-0.343092	0.280719	-0.0527398	0.195601	0.324779	0.112286	-0.12648	-0.27475	0.350463	0.168124	-0.0549167	0.0477604	0.442432	-0.0609448	0.165481	-0.253614	0.0515406	0.27347	-0.0778475	0.0615936	0.249003	-0.0686452	0.694916	0.55531	0.224134	0.396476	0.413818	0.000278704	0.118948	0.823389	0.000676794	0.154936	0.386753	0.0376276	0.0923813	0.756554
hsa-miR-548ab	hsa-miR-548ab	darkred	-0.275444	0.173	0.21929	-0.00420226	-0.0369631	-0.375512	-0.193318	-0.0703836	0.421075	-0.157714	-0.0819945	0.174446	0.00389964	-0.292947	0.102222	0.288615	0.264543	0.251317	0.024074	0.0632049	0.0425806	-0.477305	0.164353	-0.10946	0.265763	-0.0351901	-0.326218	-0.214179	-0.0750431	-0.460123	-0.0878592	-0.147229	0.0253478	0.0989329	0.30586	0.192217	0.980307	0.828057	0.0220046	0.251629	0.678913	0.00945072	0.351202	0.629488	0.301774	0.981725	0.0784756
hsa-miR-576-3p	hsa-miR-576-3p	darkred	-0.182482	0.267761	-0.164339	-0.140447	-0.0410283	0.0818001	0.0585849	-0.0361265	0.533154	0.149193	0.136475	-0.0193612	0.0997284	0.0803665	-0.192085	0.126036	0.321997	-0.0879831	-0.0116699	0.222217	-0.00619831	-0.0249683	0.276601	-0.0182703	-0.0463483	-0.119153	-0.0926307	-0.0422048	0.0632793	0.016652	0.180769	-0.144642	0.0959245	0.279696	0.109103	0.331074	0.407044	0.809477	0.630303	0.730528	0.831892	0.000679811	0.378152	0.420571	0.909446	0.557022	0.636329
hsa-miR-590-5p	hsa-miR-590-5p	darkred	0.195957	-0.0202834	0.232319	0.132939	0.175827	-0.13853	-0.0699754	0.104655	0.511206	-0.203991	-0.0471228	0.135859	0.110907	-0.15531	0.2305	0.239318	0.172707	0.036558	-0.026258	0.0212417	0.104795	-0.146937	0.0576144	-0.0201945	0.381825	0.0328941	-0.112542	-0.0228382	0.0807393	-0.258945	-0.0467295	-0.120902	0.100809	0.24509	0.905151	0.166464	0.432822	0.297902	0.41354	0.680677	0.537605	0.00122308	0.225885	0.781817	0.42269	0.513443	0.358684
hsa-miR-618	hsa-miR-618	darkred	0.0696535	0.00636072	-0.0778927	-0.0823077	0.0752541	0.23098	0.0466518	-0.270435	0.45868	0.09258	-0.482032	0.285607	-0.0461131	-0.127451	-0.18426	0.364073	-0.0893905	-0.292517	-0.0976612	0.0895548	0.290941	0.0139061	0.390967	0.163032	0.0553288	-0.348539	-0.253428	-0.228619	0.299764	-0.184869	-0.130032	-0.0955783	-0.139645	0.682069	0.970195	0.646782	0.628175	0.658004	0.16899	0.783945	0.105477	0.00430011	0.585763	0.00251917	0.0866116	0.786382	0.452219
hsa-miR-641	hsa-miR-641	darkred	-0.191139	0.0872592	-0.111254	-0.0478584	0.0407435	0.172239	-0.0167212	-0.200861	0.712079	0.264596	-0.273532	-0.0572944	0.186423	-0.0751543	-0.240264	0.466829	0.150504	-0.397878	-0.227095	0.184089	0.147174	0.036587	0.298344	0.0752224	-0.230755	-0.271524	-0.39227	-0.0145688	0.234634	-0.0663849	-0.117148	-0.312493	-0.136637	0.257117	0.607573	0.512119	0.778495	0.810775	0.308025	0.921752	0.233242	7.71703e-07	0.113516	0.101393	0.73625	0.269261	0.65843
hsa-miR-128-1-5p	hsa-miR-128-1-5p	darkturquoise	-0.16063	0.378014	-0.280675	0.0835354	0.119179	-0.104439	0.258468	0.189382	-0.029255	0.629698	0.130969	-0.0541969	-0.279296	0.195305	-0.405628	0.0278696	0.160635	0.10945	0.21044	0.0224696	-0.0471974	0.177726	0.299423	0.173793	-0.267041	-0.255625	0.0353152	-0.0531809	0.210236	0.249449	0.0284065	-0.0594835	0.32373	0.342254	0.0210668	0.0924339	0.62304	0.482326	0.538448	0.122439	0.261598	0.863532	2.97089e-05	0.439731	0.75004	0.094114	0.246694
hsa-miR-1303	hsa-miR-1303	darkturquoise	0.0591337	0.533357	-0.107439	0.00637629	0.109584	0.143133	0.242439	0.156612	0.284926	0.557088	0.197445	0.266559	-0.22461	-0.0194109	-0.0517115	0.109874	0.206517	0.357288	0.329861	0.398042	0.161005	-0.173159	0.474829	0.265451	0.00908924	-0.0435949	0.0715511	-0.220641	0.240597	0.105913	0.382546	-0.0944464	0.271884	0.728099	0.000676001	0.526777	0.970123	0.518511	0.398042	0.148246	0.354619	0.0873985	0.000341805	0.241451	0.110764	0.181384	0.909214
hsa-miR-1307-3p	hsa-miR-1307-3p	darkturquoise	0.21293	0.353723	-0.371812	0.127139	0.193155	-0.0550598	0.249198	0.0457789	-0.0138714	0.56003	0.438213	0.0210168	-0.0427792	0.174391	-0.0487452	-0.348955	-0.0353707	0.106212	0.388371	-0.0274781	0.123403	0.32988	-0.0962058	-0.2214	-0.183927	0.202696	0.258335	0.162741	-0.0827034	0.696539	0.440989	-0.0380046	0.231709	0.205757	0.0317341	0.023455	0.453337	0.252036	0.746191	0.136918	0.787895	0.935057	0.000312976	0.00667224	0.901738	0.801505	0.301928
hsa-miR-132-3p	hsa-miR-132-3p	darkturquoise	-0.212835	0.0271468	-0.242141	0.278353	0.0901154	0.221221	0.344209	0.30921	-0.029438	0.79391	0.328121	-0.472471	0.158059	0.178425	-0.25666	-0.208585	0.208776	0.00211901	0.063408	0.159144	-0.145702	0.290273	-0.0684611	0.207328	-0.499117	-0.218251	-0.013741	0.172891	0.435234	0.332348	0.100425	0.0409963	0.32912	0.205964	0.873283	0.148761	0.0952769	0.595822	0.188235	0.0369691	0.0625715	0.862686	4.5488e-09	0.0474061	0.00314977	0.350135	0.290707
hsa-miR-132-5p	hsa-miR-132-5p	darkturquoise	-0.136343	0.0690487	0.108288	0.40525	0.348539	0.321001	-0.0803625	0.176539	0.240059	0.686139	0.131212	-0.135537	0.0929034	-0.180304	0.159473	0.105374	0.0764685	0.253248	0.14885	0.467251	0.207451	0.0676094	-0.0396466	0.294992	-0.224627	0.116402	-0.0974286	0.0348739	0.283483	0.103014	0.227158	0.20025	0.210592	0.421023	0.684687	0.523497	0.0128383	0.0345055	0.0527249	0.636346	0.295919	0.152393	2.7642e-06	0.438875	0.423801	0.584449	0.285572
hsa-miR-2110	hsa-miR-2110	darkturquoise	-0.297063	-0.0911722	0.185216	0.231965	0.0805108	0.14072	-0.0217605	0.535655	-0.142054	0.404317	0.287516	-0.178737	-0.131439	0.0437099	0.239697	-0.0488484	0.233879	0.416383	0.133321	0.290769	-0.345278	0.0332494	0.0974253	0.303123	-0.231093	-0.216439	0.131598	-0.0374358	0.125465	-0.0586463	0.0417116	0.300509	0.599309	0.0741814	0.5915	0.272429	0.16713	0.635721	0.406126	0.898279	0.000634184	0.401645	0.0130666	0.084435	0.28985	0.438076	0.797276
hsa-miR-23b-3p	hsa-miR-23b-3p	darkturquoise	-0.173706	0.039162	-0.184697	0.498423	0.32433	-0.0116834	0.0987373	0.0551945	0.135557	0.679119	0.1573	-0.188155	0.183544	-0.135069	-0.0816201	-0.198339	0.0834975	0.110546	0.216102	0.149958	0.234596	0.0407629	-0.0970673	0.130585	-0.206182	0.00669172	-0.253567	-0.0185973	0.367837	0.114192	0.112043	0.144151	0.228355	0.303861	0.817994	0.273797	0.00169177	0.0501819	0.945284	0.560967	0.74559	0.423732	3.81927e-06	0.352484	0.264757	0.276859	0.425417
hsa-miR-330-3p	hsa-miR-330-3p	darkturquoise	0.040173	0.266246	-0.155798	0.386042	0.348962	0.22901	0.357574	0.428649	-0.154838	0.71903	0.484308	-0.172934	-0.177398	0.158803	-0.179123	-0.280809	0.0985957	0.378079	0.304775	0.255356	-0.00745794	0.30776	0.0431801	0.282033	-0.31363	-0.0801484	0.429058	-0.00556407	0.227639	0.411078	0.379236	0.24848	0.47775	0.813378	0.111199	0.357157	0.0182795	0.0342723	0.172755	0.0297959	0.00812036	0.360164	5.35417e-07	0.00238646	0.306049	0.293536	0.347844
hsa-miR-3615	hsa-miR-3615	darkturquoise	-0.174236	0.221224	-0.450474	0.199315	0.156476	-0.0674316	0.21192	0.027833	0.113769	0.772375	0.128243	-0.264357	0.0191355	0.201398	-0.485645	-0.0505709	0.193577	-0.112416	0.169462	0.122304	0.0672687	0.304505	0.310183	0.238023	-0.300753	-0.102406	-0.145976	-0.0135472	0.606801	0.27157	-0.0947442	-0.161501	0.294938	0.302364	0.188228	0.00514465	0.236935	0.355044	0.691704	0.207968	0.870107	0.502565	2.14993e-08	0.449392	0.113854	0.910497	0.231969
hsa-miR-425-5p	hsa-miR-425-5p	darkturquoise	-0.156501	0.308431	-0.188201	0.263023	0.142416	-0.213591	0.0762131	-0.0688038	0.1097	0.694759	0.222362	-0.166606	0.115484	0.00651891	-0.195193	-0.0574665	0.184101	0.11547	0.125348	0.282499	0.224576	-0.00345784	0.112782	0.0472644	-0.213517	0.223653	-0.218509	0.0789514	0.244608	0.306602	0.151157	0.0485056	0.0873806	0.354964	0.0632698	0.264638	0.115757	0.400433	0.20432	0.653917	0.685747	0.518066	1.8357e-06	0.185907	0.324353	0.496102	0.969455
hsa-miR-589-5p	hsa-miR-589-5p	darkturquoise	0.0178331	0.280376	-0.132651	0.277562	0.108545	-0.00546865	0.395615	0.175745	-0.0657587	0.820605	0.56269	0.00260861	0.0237154	0.452667	-0.111484	-0.228895	0.27785	0.284592	0.347324	0.242155	-0.241874	0.235282	0.0705448	0.355736	-0.16149	-0.0533582	0.108783	-0.116972	0.245009	0.508981	0.200555	-0.196372	0.479544	0.916566	0.0927964	0.433828	0.0962611	0.522508	0.974374	0.015366	0.298131	0.69899	5.04192e-10	0.000288791	0.987775	0.889195	0.00490607
hsa-miR-6502-5p	hsa-miR-6502-5p	darkturquoise	-0.284453	0.342908	0.192996	0.111609	-0.138484	-0.165449	-0.127109	0.0763372	0.174201	0.542922	0.180812	-0.00195173	0.161891	0.22287	-0.0512042	0.270033	0.477438	0.174971	0.00530474	0.17472	-0.159822	-0.218821	0.0839621	0.24829	-0.223639	0.0345675	-0.29031	-0.0131262	0.210014	-0.0171315	-0.00432454	0.062969	0.150979	0.0879483	0.0377371	0.252435	0.510763	0.4137	0.327772	0.453446	0.653388	0.302463	0.000516664	0.284193	0.990853	0.338426	0.184879
hsa-miR-6842-3p	hsa-miR-6842-3p	darkturquoise	-0.0331126	0.175768	0.0778726	0.398685	0.400427	0.0283722	-0.202651	-0.0178398	0.428925	0.502823	0.146095	0.334272	-0.0127577	-0.0260165	0.264632	0.138758	0.189861	0.238235	0.304603	0.264218	0.115014	-0.222713	0.166768	0.378815	0.21426	0.116482	-0.274064	-0.286297	0.266909	-0.0102517	0.151346	-0.058444	0.287848	0.845741	0.298068	0.646867	0.0145188	0.0140557	0.867613	0.229017	0.916535	0.00807522	0.00151516	0.388246	0.0431669	0.940261	0.878519
hsa-miR-766-3p	hsa-miR-766-3p	darkturquoise	0.0241833	0.0741225	-0.242159	0.235039	0.316366	0.159123	0.104359	0.252568	-0.0916906	0.470793	0.143407	-0.321252	-0.0181157	-0.00360486	-0.219682	-0.062912	-0.0796991	0.0867036	0.22492	0.12739	0.107776	0.489777	-0.0199608	0.1996	-0.301898	-0.0601151	0.294157	0.124231	0.232966	0.285251	-0.00623885	0.089278	0.326714	0.887022	0.66284	0.14873	0.161418	0.0564363	0.346859	0.538762	0.131515	0.589384	0.00327365	0.397128	0.0525296	0.915249	0.983106
hsa-miR-103a-3p	hsa-miR-103a-3p	green	-0.00475701	0.397545	0.00315623	0.368679	0.240964	-0.131955	0.194769	0.498317	0.102391	0.640244	0.605673	-0.0930364	0.0626749	-0.0182769	0.0729034	-0.202265	0.475168	0.442741	0.371992	0.156598	-0.0180639	-0.287367	-0.00790734	0.18404	-0.0129063	0.148181	0.0710823	0.115086	0.324269	0.107921	0.489257	0.286072	0.497025	0.977708	0.0148286	0.985208	0.0247442	0.150807	0.436264	0.248018	0.00169623	0.546489	1.9766e-05	7.12291e-05	0.583908	0.71249	0.914498
hsa-miR-125b-2-3p	hsa-miR-125b-2-3p	green	0.155841	0.0426892	-0.232448	-0.0743816	-0.0674595	-0.177198	0.115399	0.21165	-0.431288	0.13147	0.430203	-0.240916	-0.0694571	0.337429	-0.0330671	-0.461371	-0.0220513	0.0784456	0.343145	-0.461001	-0.189947	0.402922	-0.279454	-0.131455	0.00210506	0.319271	0.439322	0.271828	-0.0304705	0.505519	0.18737	0.0267201	0.319038	0.357024	0.801914	0.166222	0.661732	0.691582	0.29409	0.496424	0.208561	0.00769623	0.437969	0.00786834	0.15089	0.682918	0.041113
hsa-miR-125b-5p	hsa-miR-125b-5p	green	0.00605409	0.141985	0.195638	0.08115	0.0247162	-0.211054	-0.069327	0.59497	-0.145942	0.230172	0.56624	-0.105256	0.032916	0.198859	0.372427	-0.171872	0.440892	0.346119	0.290171	-0.0815393	-0.248705	0.109278	-0.161355	-0.136592	-0.174625	0.158245	0.435373	0.369707	0.111152	0.113349	0.300569	0.398502	0.598951	0.971632	0.401874	0.245874	0.633032	0.884549	0.209874	0.683481	0.000102837	0.38875	0.170527	0.000259135	0.535258	0.846645	0.23803
hsa-miR-140-5p	hsa-miR-140-5p	green	0.151336	0.320288	0.337909	0.255698	0.00667943	-0.13348	0.255473	0.533054	-0.181359	0.369151	0.858743	0.0184072	-0.0503363	0.455249	0.211809	-0.122336	0.502175	0.51958	0.0700091	0.313094	-0.431158	-0.0918717	-0.0435122	0.108768	-0.0635175	0.0928203	0.379236	0.220543	-0.0632967	0.474936	0.33117	0.0480289	0.453215	0.371264	0.0532828	0.040808	0.12664	0.968703	0.430934	0.126986	0.000681685	0.282716	0.0245466	1.06017e-11	0.913891	0.767335	0.00463739
hsa-miR-146a-5p	hsa-miR-146a-5p	green	0.120761	0.0618269	0.100975	0.0230689	-0.280743	0.0718617	0.252764	0.349198	-0.425426	0.232861	0.751252	-0.11598	0.137694	0.607682	0.348573	-0.486943	0.267806	0.324507	0.218294	-0.0899655	-0.641165	0.0665266	-0.347992	0.162584	-0.155008	0.0595417	0.397969	-0.00611527	-0.321986	0.386861	0.271723	0.127272	0.461149	0.476488	0.716217	0.552079	0.892197	0.092352	0.672542	0.131207	0.0341429	0.00866542	0.16545	8.44799e-08	0.494242	0.416395	6.63848e-05
hsa-miR-148b-3p	hsa-miR-148b-3p	green	0.266604	0.225724	0.131363	0.233228	0.047279	-0.0847591	0.342108	0.358841	-0.34706	0.309814	0.831461	0.072943	-0.0256414	0.332991	0.441041	-0.612305	0.187169	0.586643	0.489365	-0.0570162	-0.326866	-0.0582629	-0.302287	0.0474789	0.0412831	0.234892	0.464936	-0.0411155	-0.330415	0.453022	0.592485	0.217398	0.539084	0.110701	0.179171	0.438344	0.164764	0.781111	0.617939	0.0382151	0.0291802	0.0353315	0.0620341	1.85382e-10	0.667895	0.880258	0.0440233
hsa-miR-152-3p	hsa-miR-152-3p	green	0.427695	0.311026	0.231104	0.289419	0.207932	0.192882	0.337621	0.449432	-0.179962	0.388448	0.725072	0.0920921	-0.193521	0.384543	0.26439	-0.185429	0.190467	0.473956	0.257524	0.28612	-0.184243	0.0896046	-0.0275369	0.177242	0.0196195	0.170757	0.505625	0.0906535	-0.116975	0.576271	0.462673	0.103837	0.457692	0.0082787	0.0609667	0.168756	0.0823089	0.216853	0.25272	0.0409905	0.00526155	0.286503	0.0175068	3.86224e-07	0.587748	0.251121	0.0187753
hsa-miR-17-5p	hsa-miR-17-5p	green	0.316049	0.462101	0.091296	0.068346	-0.0252026	-0.317159	0.319121	0.397987	-0.0538635	0.41328	0.813289	0.0502613	0.198744	0.303683	0.154283	-0.243464	0.499132	0.373118	0.379058	-0.0224938	-0.194883	-0.107937	-0.175618	-0.0191379	0.0624703	0.244928	0.401216	0.267758	-0.0985192	0.446893	0.582304	0.200446	0.459965	0.0566973	0.00398527	0.590994	0.687733	0.882293	0.0557866	0.0542061	0.0147077	0.751529	0.0110095	9.53653e-10	0.767672	0.238307	0.0676621
hsa-miR-181d-5p	hsa-miR-181d-5p	green	0.205183	0.263196	0.477722	0.0398253	-0.290506	0.0254091	0.128105	0.415407	-0.242686	0.292726	0.800588	-0.0962901	0.207939	0.762371	0.208686	-0.00622741	0.581615	0.248214	-0.205045	0.242903	-0.517804	0.0115223	-0.218267	0.164357	-0.188209	0.245582	0.353489	0.460003	-0.0340128	0.596327	0.280098	0.175437	0.190193	0.223126	0.11551	0.00278826	0.814965	0.0811122	0.881335	0.449885	0.0105638	0.147821	0.0787118	2.70678e-09	0.570764	0.216836	4.18283e-08
hsa-miR-18a-5p	hsa-miR-18a-5p	green	0.328029	0.319979	0.347966	-0.0718652	-0.164124	-0.228092	0.210477	0.428692	-0.273755	-0.0645777	0.631482	-0.0328157	0.177805	0.0981069	0.253753	-0.106753	0.387911	0.406739	0.0260441	0.0999829	-0.116054	-0.33741	-0.177127	-0.104349	0.00779283	0.297728	0.538532	0.399235	-0.104615	0.202823	0.484992	0.290089	0.0802857	0.0474724	0.0535259	0.0348237	0.672527	0.331714	0.174531	0.211152	0.0081134	0.101105	0.704149	2.77599e-05	0.847107	0.292414	0.563483
hsa-miR-20a-5p	hsa-miR-20a-5p	green	0.0801557	0.293395	0.389233	0.14765	-0.0732495	-0.21455	0.0943668	0.519524	-0.0622595	0.225369	0.838623	-0.0539685	0.165871	0.259417	0.296621	-0.175336	0.565522	0.504161	0.175403	0.0630606	-0.325335	-0.182133	-0.315262	-0.0169006	0.0131748	0.254659	0.386237	0.331598	-0.165081	0.264702	0.502616	0.289799	0.434386	0.637217	0.0779994	0.017261	0.383161	0.66658	0.202247	0.578517	0.000983554	0.714315	0.179873	9.20974e-11	0.75106	0.326523	0.121023
hsa-miR-24-3p	hsa-miR-24-3p	green	0.246021	0.408381	0.0881797	0.100287	-0.0648585	-0.0281332	0.572407	0.417645	-0.314583	0.393516	0.782384	0.18021	-0.123697	0.322729	0.210185	-0.402685	0.27817	0.637581	0.459253	0.11526	-0.421117	-0.199661	-0.0317867	0.213415	-0.0141599	-0.135506	0.466413	-0.207742	-0.299871	0.339027	0.49994	0.0265402	0.56291	0.14216	0.0120969	0.603775	0.554804	0.702921	0.868718	0.000214036	0.0101118	0.0579178	0.0159688	1.06744e-08	0.285827	0.465754	0.0513924
hsa-miR-27a-3p	hsa-miR-27a-3p	green	0.271195	0.264286	0.420277	0.403003	0.103568	-0.176589	0.261209	0.351674	-0.226419	0.283157	0.581683	0.393811	0.0373651	0.236154	0.272536	-0.0578434	0.359441	0.561693	0.132196	0.425344	-0.270575	-0.293825	0.00403205	0.19604	-0.00787305	-0.0742528	0.204719	-0.0794623	0.029248	0.15991	0.204176	0.0535801	0.318357	0.104464	0.113954	0.00960104	0.013394	0.541861	0.295779	0.118385	0.0328069	0.177799	0.0894673	0.00015938	0.0158828	0.826215	0.15938
hsa-miR-27b-3p	hsa-miR-27b-3p	green	-0.0645475	0.185071	0.232586	0.137554	-0.190709	0.020527	0.0258657	0.348142	-0.141731	0.463042	0.80972	-0.305532	0.347363	0.565206	0.328226	-0.23448	0.492544	0.325813	0.0689884	0.154085	-0.486674	0.0997271	-0.348937	0.0980701	-0.357675	0.223751	0.277137	0.269806	-0.11528	0.494723	0.298604	0.226815	0.403694	0.704281	0.272811	0.165964	0.416873	0.258208	0.904018	0.879219	0.034726	0.402727	0.00390221	1.28853e-09	0.0659235	0.0351614	0.000267479
hsa-miR-30a-3p	hsa-miR-30a-3p	green	-0.148723	0.0231641	0.149194	0.22899	-0.0057284	0.11511	0.0906999	0.371561	-0.358768	0.357185	0.694852	-0.260597	0.00236642	0.423407	0.263305	-0.459144	0.183704	0.443013	0.15184	0.0622951	-0.440146	0.182478	-0.421952	0.176265	-0.250829	0.104884	0.355169	0.12094	-0.306088	0.460583	0.303346	0.203208	0.412235	0.379673	0.891755	0.37815	0.172795	0.973157	0.497507	0.59343	0.0235563	0.029215	0.029987	1.82742e-06	0.119282	0.98891	0.00902269
hsa-miR-3157-5p	hsa-miR-3157-5p	green	-0.382287	-0.0689406	-0.0558562	0.102816	-0.203277	-0.0292642	0.208504	0.244979	-0.315241	0.128694	0.453742	-0.228353	-0.0407004	0.0582888	0.116661	-0.559145	0.096783	0.321403	0.278928	-0.26174	-0.463659	-0.0714103	-0.433805	-0.0836804	-0.246712	-0.123613	0.0351144	-0.0870353	-0.227757	-0.0663692	0.110429	-0.188316	0.316014	0.0195421	0.685155	0.742643	0.544815	0.22755	0.863489	0.215562	0.143912	0.0573681	0.447786	0.0047926	0.174026	0.810972	0.73184
hsa-miR-32-3p	hsa-miR-32-3p	green	-0.0231847	0.306208	0.358107	0.120826	-0.327689	-0.385206	0.0357547	0.253503	-0.176135	0.24856	0.728342	0.0903303	0.380085	0.472141	0.292353	-0.0253357	0.645119	0.339934	0.0221335	0.172149	-0.526416	-0.390134	-0.220749	0.135059	-0.188549	0.0903072	0.0376461	0.0836818	-0.208424	0.106608	0.0774815	-0.00339097	0.260228	0.891659	0.0652976	0.0295356	0.476249	0.0477164	0.0185546	0.833598	0.130045	0.297044	0.13796	3.22492e-07	0.594942	0.0203159	0.00317382
hsa-miR-34a-5p	hsa-miR-34a-5p	green	0.0114606	0.262133	0.0229753	0.0216822	-0.0196952	-0.163792	0.328192	0.16216	0.271298	0.238653	0.41721	-0.0185407	0.203378	0.00365342	0.218377	0.00916678	0.330925	0.220599	0.162994	0.373364	-0.104987	-0.108617	0.205717	-0.178032	-0.165068	-0.0906816	0.0595812	0.0163	-0.0651039	0.142328	0.231341	-0.216513	0.286451	0.946326	0.117041	0.892632	0.898643	0.90789	0.332709	0.0473552	0.337613	0.104327	0.154883	0.0101982	0.913268	0.227315	0.982879
hsa-miR-454-3p	hsa-miR-454-3p	green	0.362057	0.211448	0.531987	0.176754	-0.0425103	-0.122014	-0.020191	0.33088	0.035525	0.000160943	0.539561	0.20826	0.265197	0.324143	0.340625	0.11534	0.536163	0.188474	-0.19459	0.23046	-0.206061	-0.404923	-0.192274	0.113374	0.201926	0.287496	0.124969	0.310415	-0.0513257	0.117599	0.315933	0.318897	0.0317853	0.0276632	0.209005	0.00070208	0.295321	0.802728	0.471891	0.905582	0.0454652	0.834652	0.999246	0.000568355	0.216112	0.112668	0.0503218
hsa-miR-4645-3p	hsa-miR-4645-3p	green	0.111583	0.258605	0.198534	0.0831363	-0.224138	0.0344808	0.352496	0.466471	-0.102382	0.187945	0.675242	-0.0219976	0.120951	0.362087	0.18266	-0.229258	0.442845	0.383486	0.223556	0.0396321	-0.518387	-0.150141	-0.203523	0.103416	-0.054753	-0.110418	0.214835	-0.0215938	-0.204497	0.0888152	0.255167	0.0210574	0.483123	0.510862	0.122233	0.238813	0.624707	0.182328	0.839448	0.0323731	0.00361227	0.546521	0.265301	4.54904e-06	0.897176	0.475789	0.0276494
hsa-miR-4791	hsa-miR-4791	green	0.125774	0.294002	0.487303	0.207213	-0.115259	-0.175518	-0.121714	0.504934	-0.332105	0.183286	0.766739	0.00862175	0.0490832	0.343151	0.451474	-0.126454	0.488897	0.620529	0.105598	0.224396	-0.335889	-0.251778	-0.180125	0.011147	-0.0116475	0.436912	0.362855	0.261017	-0.0340922	0.239333	0.340563	0.460816	0.373807	0.458242	0.0773571	0.00222113	0.218481	0.49695	0.298765	0.47299	0.00143635	0.044624	0.277545	3.14063e-08	0.959608	0.772973	0.0375923
hsa-miR-671-5p	hsa-miR-671-5p	green	0.35097	0.191304	0.327445	0.140856	-0.0512515	-0.163883	0.18373	0.429534	-0.163142	0.244355	0.717013	0.0731051	0.172225	0.647753	0.252053	0.0223442	0.498367	0.128103	-0.0145605	0.178148	-0.493041	0.0872083	-0.0617135	0.08029	-0.0958657	0.0972583	0.302334	0.37384	-0.00841534	0.554758	0.157303	-0.0269534	0.377194	0.0331827	0.256696	0.0478921	0.405666	0.763225	0.332435	0.276363	0.00797594	0.334656	0.144968	5.9597e-07	0.6672	0.308065	1.46497e-05
hsa-miR-7-5p	hsa-miR-7-5p	green	-0.0931624	-0.0179401	0.186883	0.245183	-0.101405	-0.132592	0.280663	0.525565	-0.0514143	0.42023	0.643074	-0.184015	0.244517	0.347373	0.185138	-0.130265	0.593929	0.142349	0.0598816	0.122308	-0.49991	-0.026392	-0.0757278	0.113835	-0.293435	-0.207394	0.102776	0.166757	0.175167	0.0413183	0.0792047	0.0827533	0.581258	0.583397	0.916068	0.268059	0.143568	0.550378	0.434034	0.0924482	0.000836611	0.762494	0.00961004	1.76727e-05	0.275604	0.144694	0.0351555
hsa-miR-99a-5p	hsa-miR-99a-5p	green	0.031238	0.235709	0.123037	-0.0437486	-0.158111	-0.174538	-0.0905148	0.400591	-0.349822	0.135263	0.557583	-0.214551	0.10683	0.194215	0.29948	-0.274887	0.267834	0.436613	0.284712	-0.0997535	-0.194347	0.115804	-0.345535	-0.212123	-0.191499	0.379573	0.513984	0.307151	-0.0769136	0.185002	0.298072	0.380558	0.342581	0.854377	0.16019	0.468159	0.7971	0.349973	0.301514	0.594187	0.0140127	0.0338019	0.424748	0.000336798	0.202245	0.529137	0.249393
hsa-miR-100-5p	hsa-miR-100-5p	greenyellow	0.137511	0.283646	0.313323	0.210076	0.0962115	-0.569523	0.0214615	0.0235914	0.0631577	-0.0131757	0.235973	0.606444	0.0239638	-0.129135	0.392016	0.140331	0.239164	0.46115	0.242693	0.21569	-0.00320427	-0.462535	0.0858395	-0.202761	0.188836	-0.108551	-0.0604339	-0.193673	-0.260052	-0.130821	0.0256996	-0.0912589	0.196791	0.41702	0.0888915	0.058984	0.212044	0.57108	0.000234165	0.89967	0.88977	0.710371	0.938308	0.159709	6.93337e-05	0.888041	0.446218
hsa-miR-125a-3p	hsa-miR-125a-3p	greenyellow	0.152754	-0.145142	-0.354166	0.0179313	0.246187	-0.231955	0.163403	-0.314433	-0.25217	-0.361187	-0.238198	0.478278	-0.625351	-0.196712	-0.0837776	-0.323109	-0.527977	-0.148525	0.228044	-0.305502	0.186189	0.0426325	0.217513	-0.420269	0.285755	-0.128957	-0.0747602	-0.217658	-0.177436	0.0672458	-0.116013	-0.464675	-0.0940886	0.366746	0.391381	0.0315061	0.916109	0.141883	0.167148	0.333874	0.0580442	0.132144	0.0280671	0.155695	0.00275222	3.49905e-05	0.243238
hsa-miR-145-3p	hsa-miR-145-3p	greenyellow	0.433577	0.241813	0.079638	0.112751	0.129821	-0.492731	0.036384	-0.243313	-0.126847	-0.20315	-0.0774978	0.786009	-0.20392	-0.28854	0.266207	0.0566213	-0.164766	0.344352	0.331913	0.0844097	0.243986	-0.518433	0.283771	-0.129863	0.444479	-0.0072485	-0.0308039	-0.473925	-0.284048	-0.211131	-0.0407198	-0.0561082	0.0254919	0.00734383	0.149328	0.6394	0.50642	0.443784	0.00194692	0.830711	0.146744	0.454382	0.227847	0.648456	8.20839e-09	0.226052	0.0832856
hsa-miR-2115-3p	hsa-miR-2115-3p	greenyellow	0.0239391	-0.012257	-0.231874	-0.255012	-0.0527812	0.167674	-0.108545	-0.578099	0.103361	-0.155955	-0.398307	0.43883	-0.270213	0.0492876	-0.0723564	0.0374762	-0.414666	-0.198862	0.186914	-0.127677	0.159665	0.18083	0.187971	-0.0182052	0.204912	-0.0224296	-0.205963	-0.396671	-0.174469	0.0611501	-0.151916	-0.482667	-0.198992	0.888156	0.942602	0.1673	0.127697	0.756369	0.321215	0.522507	0.000178804	0.542673	0.356668	0.0146209	0.00658697	0.105775	0.772053
hsa-miR-223-3p	hsa-miR-223-3p	greenyellow	0.457261	0.400141	-0.240086	-0.334368	0.0495286	-0.111975	0.340665	-0.208255	0.057946	-0.263005	-0.257129	0.731758	-0.486072	-0.252963	-0.0263852	0.00097849	-0.27861	0.122152	0.474354	-0.144461	0.273098	-0.224498	0.472968	-0.19876	0.420172	-0.184913	0.157093	-0.461055	-0.21205	-0.175049	0.213542	-0.258885	0.00881417	0.00443691	0.0141308	0.152345	0.0431031	0.770968	0.509369	0.0390909	0.216124	0.733359	0.115783	0.124457	2.66382e-07	0.00228779	0.130893
hsa-miR-3916	hsa-miR-3916	greenyellow	0.516302	0.282267	-0.105505	0.0892609	0.331139	-0.143921	0.266604	0.102391	0.0806155	0.0909545	0.0518823	0.544617	-0.398108	0.0121384	0.170818	-0.0504164	-0.109744	0.241523	0.367679	0.0522345	0.142453	-0.0717197	0.39801	0.0899542	0.461495	-0.00995887	0.189647	-0.295251	-0.088862	0.159258	0.241383	-0.0421704	0.274302	0.0010709	0.0905223	0.534288	0.599327	0.0452861	0.395421	0.110701	0.546486	0.635281	0.592389	0.760395	0.000492225	0.0146749	0.943156
hsa-miR-421	hsa-miR-421	greenyellow	0.325322	0.445435	0.0149807	-0.0756429	-0.0362165	-0.142066	0.0933278	0.16654	0.00354991	0.27997	0.209552	0.573731	-0.234561	0.400311	0.181662	0.124786	0.338052	0.0457025	0.1838	0.11192	-0.207421	-0.165855	0.364674	-0.0133806	0.0395787	-0.123428	-0.0149869	0.00876951	0.133187	0.151828	0.0944114	0.00861165	0.280552	0.0494434	0.00573133	0.929875	0.656346	0.831479	0.401603	0.582726	0.324546	0.983364	0.0932902	0.213211	0.00020533	0.162296	0.0140861
hsa-miR-424-3p	hsa-miR-424-3p	greenyellow	0.434412	0.252116	-0.26856	0.0925301	0.374281	-0.327126	0.136535	-0.224338	-0.0366557	-0.0753254	-0.0700842	0.822156	-0.408212	-0.0543599	0.133734	-0.231949	-0.225678	0.105488	0.49716	-0.00763741	0.247735	-0.143239	0.414948	-0.0159741	0.436821	0.0298292	0.022909	-0.448849	-0.110733	-0.00307556	0.168068	-0.165306	0.138894	0.00721883	0.132231	0.10801	0.585966	0.0224787	0.0481225	0.420364	0.181926	0.829465	0.6577	0.680206	4.38833e-10	0.0121358	0.749313
hsa-miR-424-5p	hsa-miR-424-5p	greenyellow	0.571707	0.376306	-0.0563288	-0.107888	0.132293	-0.342648	0.194444	-0.186096	-0.130069	-0.284858	-0.0945127	0.849157	-0.269023	-0.197494	0.0933409	0.00235142	-0.166129	0.160186	0.318089	-0.0169443	0.295962	-0.430713	0.282775	-0.161802	0.440793	-0.00534085	0.139434	-0.27972	-0.212592	-0.0956376	0.215208	-0.0734629	-0.145419	0.000218773	0.0217034	0.74054	0.52504	0.435079	0.0378917	0.248826	0.270118	0.442909	0.0874771	0.577928	3.08755e-11	0.10738	0.241334
hsa-miR-450a-5p	hsa-miR-450a-5p	greenyellow	0.374528	0.45316	0.188676	-0.0964787	-0.0420782	-0.261277	0.046458	-0.245438	-0.00859699	-0.152314	-0.0802816	0.839889	-0.194602	0.0779599	0.0557441	0.273802	0.0806255	0.107329	0.0350009	0.159793	0.0595962	-0.452027	0.333703	-0.105146	0.200241	-0.105773	-0.0617446	-0.253811	-0.15977	-0.0751046	0.0579506	-0.0590664	-0.211158	0.0223831	0.00485375	0.263413	0.570006	0.804695	0.118286	0.784822	0.143138	0.959724	0.368142	0.636686	8.10973e-11	0.248434	0.646497
hsa-miR-450b-5p	hsa-miR-450b-5p	greenyellow	0.323376	0.391881	0.243492	-0.105489	-0.100232	-0.445478	-0.0351606	-0.294964	-0.156057	-0.156122	-0.000192396	0.86922	-0.199337	0.235414	0.13592	0.235717	0.0781069	0.148449	0.00417888	0.188327	-0.02571	-0.324868	0.302496	-0.149885	0.157135	-0.049623	-0.0274245	-0.175033	-0.296568	0.117363	-0.0466294	-0.132656	-0.171964	0.0509001	0.016452	0.146437	0.534352	0.555022	0.00572607	0.836325	0.0763479	0.35635	0.356145	0.999098	3.00265e-12	0.236881	0.16073
hsa-miR-4661-5p	hsa-miR-4661-5p	greenyellow	0.323496	0.0811571	-0.0318502	0.131772	0.0485986	-0.1617	-0.0765115	-0.313471	-0.140463	-0.0374833	0.0300587	0.65276	-0.19306	0.174005	0.199479	-0.121736	-0.193692	0.0368992	0.149799	0.0179039	0.0458404	-0.0638778	0.104888	-0.141477	0.14726	0.0799552	-0.0616786	-0.273957	-0.208125	0.199928	-0.0464198	-0.178059	-0.0252874	0.0508094	0.633003	0.851555	0.436908	0.775157	0.339004	0.652647	0.0588576	0.40699	0.825674	0.859819	1.19429e-05	0.252276	0.303017
hsa-miR-542-3p	hsa-miR-542-3p	greenyellow	0.188782	0.271851	0.371759	0.095164	-0.0304544	-0.314485	-0.0853946	-0.0320782	0.0451867	-0.0600106	0.168231	0.734136	-0.0203268	0.178794	0.321675	0.18994	0.356764	0.186053	0.0181571	0.166587	-0.171942	-0.626204	0.237571	0.151474	0.186979	-0.0819561	-0.160372	-0.209763	-0.0374264	-0.176101	0.0653094	0.00132732	0.0368941	0.263139	0.103595	0.0234764	0.575298	0.857993	0.0580006	0.615298	0.850504	0.790577	0.724224	0.319588	2.32803e-07	0.904949	0.289694
hsa-miR-542-5p	hsa-miR-542-5p	greenyellow	0.253746	0.348265	-0.235526	0.0425237	0.0780411	-0.527705	0.320183	-0.246171	-0.181182	0.0128673	0.125134	0.721461	-0.326792	0.0263854	-0.0340877	-0.2677	-0.106173	0.211463	0.507815	-0.255267	0.0350416	-0.158566	0.108117	-0.310632	0.243417	-0.215332	0.0123374	-0.38178	-0.280261	0.0769002	0.0368612	-0.336603	0.151786	0.129664	0.0346578	0.160526	0.802667	0.646152	0.000789434	0.0533654	0.141909	0.283194	0.939749	0.46055	4.69963e-07	0.0483648	0.87681
hsa-miR-545-5p	hsa-miR-545-5p	greenyellow	0.304214	0.269877	-0.101817	-0.303299	0.0292936	-0.139533	0.119208	-0.217078	-0.0395624	-0.103576	0.0252568	0.536345	-0.172645	0.076366	0.217714	-0.158002	-0.145713	0.0546031	0.452715	-0.206328	0.05921	-0.0109279	0.000787853	-0.159873	0.299865	0.109682	0.111966	-0.0768312	-0.385391	0.249138	0.356807	-0.159228	0.0170576	0.0671593	0.106226	0.54875	0.0680272	0.863353	0.410135	0.482219	0.196855	0.816165	0.541828	0.882042	0.000622092	0.30687	0.653266
hsa-miR-550a-3-5p	hsa-miR-550a-3-5p	greenyellow	0.0847951	0.0214319	0.107509	-0.0443183	0.0866145	-0.0815469	-0.28976	-0.246731	0.201064	-0.181629	-0.0319855	0.523642	-0.244875	0.0411856	0.500333	0.0614495	-0.0657943	-0.0139908	0.153282	0.15227	0.052233	-0.0253206	0.223812	-0.339742	0.161495	0.195904	-0.177919	-0.0852231	-0.235615	0.0499909	0.0239503	-0.221989	0.0650786	0.617789	0.899807	0.526508	0.794514	0.610239	0.631366	0.0819315	0.140976	0.232759	0.281987	0.850931	0.000881128	0.144088	0.80876
hsa-miR-550a-5p	hsa-miR-550a-5p	greenyellow	0.104082	0.0450411	0.18568	-0.0960059	0.0156052	-0.103855	-0.337656	-0.261203	0.162788	-0.234906	-0.0469672	0.576118	-0.220733	0.082652	0.503661	0.138386	-0.03071	0.00644049	0.0904505	0.173549	0.0305936	-0.0741769	0.233378	-0.311344	0.174035	0.194112	-0.142631	-0.0866977	-0.261491	0.026538	-0.0029847	-0.161525	0.0153185	0.539847	0.791237	0.271209	0.571906	0.92696	0.540735	0.0409687	0.118393	0.335721	0.161661	0.78252	0.000190423	0.189236	0.626733
hsa-miR-628-5p	hsa-miR-628-5p	greenyellow	0.368294	0.159256	0.170774	-0.0216037	0.0904908	-0.351354	-0.0212014	0.143245	0.271425	-0.0959352	-0.134132	0.543354	0.121607	-0.228072	0.202736	0.451186	0.278652	-0.103017	0.106744	-0.020305	0.133208	-0.451055	0.236813	-0.0853084	0.290479	-0.209625	-0.15068	0.0485616	0.151558	-0.378126	-0.0412826	0.0902723	0.112079	0.0249067	0.346451	0.312221	0.899008	0.594285	0.0329774	0.900879	0.397667	0.104158	0.572191	0.428666	0.000510328	0.473385	0.17457
hsa-miR-1306-5p	hsa-miR-1306-5p	grey60	0.110798	0.157597	-0.0710981	-0.260724	-0.196338	0.119708	0.0906273	-0.0351248	0.225743	0.204028	-0.0322418	-0.247299	0.453057	0.0893206	-0.361647	0.371065	0.168137	-0.411569	-0.0984827	-0.15834	0.146176	0.214414	-0.19288	0.0170203	-0.228263	-0.0319679	0.0522073	0.409091	0.121744	0.201684	0.0400502	-0.00540511	-0.177975	0.513859	0.351563	0.675831	0.119095	0.244154	0.480369	0.593727	0.836489	0.179132	0.2258	0.849751	0.140034	0.00486465	0.599082
hsa-miR-17-3p	hsa-miR-17-3p	grey60	0.179128	0.117895	0.258607	-0.232485	-0.198689	-0.157122	-0.0585269	0.482771	0.269628	0.0236504	0.396349	-0.226075	0.493026	0.250125	0.287264	0.254624	0.625722	-0.144501	-0.100735	0.00668545	-0.254684	0.0154064	-0.05353	-0.12522	-0.109761	0.137329	0.231458	0.64863	0.11305	0.147561	0.248246	0.303058	0.289454	0.288777	0.487091	0.12223	0.166153	0.238439	0.353036	0.730785	0.00247536	0.106562	0.889496	0.0151595	0.178477	0.00193292	0.135417
hsa-miR-2355-5p	hsa-miR-2355-5p	grey60	0.0245743	0.162415	0.0319584	-0.192191	-0.405134	-0.199055	0.140549	-0.173972	0.00218816	0.249825	0.0183574	-0.172533	0.46377	0.310576	-0.373011	0.289649	0.304571	-0.330202	-0.443165	0.0293703	-0.0750913	-0.0668733	-0.00390243	0.0554962	-0.363339	-0.118894	-0.0965205	0.249107	0.0708574	0.226747	-0.130723	0.0503395	-0.318041	0.885208	0.336844	0.851056	0.254457	0.0128666	0.237559	0.406701	0.303109	0.989745	0.135902	0.914123	0.307187	0.00383906	0.0613609
hsa-miR-29a-5p	hsa-miR-29a-5p	grey60	0.0803949	-0.498298	0.266624	0.331415	0.1898	-0.00598669	-0.379239	0.0876899	0.0354606	-0.0995555	0.0601477	-0.369235	0.543567	-0.167813	0.297918	0.0314599	-0.0536238	-0.237075	-0.22888	0.00373087	0.180384	0.136857	-0.543315	0.00487953	0.0372607	0.545473	-0.0909286	0.523617	0.0349997	0.11022	0.00575367	0.242456	-0.163727	0.636209	0.00169704	0.110673	0.045096	0.260525	0.971947	0.0206199	0.605795	0.834947	0.55771	0.723618	0.0245113	0.000507242	0.320811
hsa-miR-3074-5p	hsa-miR-3074-5p	grey60	-0.0816245	-0.292921	0.133155	0.216921	0.0258385	0.187961	-0.0922266	0.0208797	0.327008	-0.00403079	-0.0332435	-0.377738	0.589369	-0.136222	0.171783	0.082902	0.130222	-0.104677	-0.198117	0.27386	0.00947183	0.00891188	-0.234306	0.0707007	-0.00744669	0.0972586	-0.25768	-0.00312616	0.147505	-0.270068	-0.109376	0.140395	-0.0474919	0.63104	0.0785037	0.432067	0.197185	0.879345	0.265259	0.587201	0.902376	0.0482077	0.98111	0.845138	0.0211687	0.000123985	0.42144
hsa-miR-4775	hsa-miR-4775	grey60	0.0442678	0.0648214	0.328796	0.0665474	-0.297864	-0.310249	-0.139441	0.0260037	0.0164226	-0.0576377	0.0739816	-0.00200667	0.49799	0.0618627	0.0608453	0.320437	0.313173	0.0637598	-0.399545	0.173446	-0.175218	-0.303717	-0.242367	-0.0507518	-0.0792619	-0.021664	-0.141119	0.132249	-0.0491282	-0.158863	-0.285755	0.0897328	-0.253437	0.794743	0.703084	0.0469251	0.695551	0.073367	0.0616496	0.410448	0.878579	0.923145	0.734726	0.663443	0.990595	0.00171011	0.71606
hsa-miR-5010-3p	hsa-miR-5010-3p	grey60	0.284997	0.119048	0.0974379	-0.0867657	-0.296072	-0.113924	0.0929379	-0.105987	0.0302643	0.00694377	0.0912182	-0.14279	0.600962	-0.0485584	0.111809	0.0310177	0.124545	-0.104177	-0.0291384	-0.208995	0.087617	-0.325112	-0.363184	-0.0862636	-0.00702328	0.250095	-0.0923687	0.144501	-0.112823	0.000708605	0.154805	0.199515	-0.238668	0.0873163	0.48281	0.566159	0.609613	0.0751984	0.50198	0.584308	0.532412	0.85887	0.967465	0.591312	0.399184	8.38596e-05	0.775338
hsa-miR-548a-3p	hsa-miR-548a-3p	grey60	0.0211727	-0.0258365	0.103789	-0.0639567	-0.203733	-0.104515	-0.247904	-0.0108526	0.410158	-0.0977452	0.0808778	-0.189666	0.598847	0.151722	0.148276	0.304284	0.431786	-0.337135	-0.303063	0.0370315	-0.198085	-0.294099	-0.0954841	0.0719809	0.0975966	0.123631	-0.350077	0.176556	0.05496	-0.175766	-0.171653	0.0303247	-0.0964113	0.901013	0.879354	0.540995	0.706867	0.226486	0.538152	0.139035	0.949169	0.0116924	0.56493	0.634177	0.26087	9.01631e-05	0.37003
hsa-miR-548am-5p	hsa-miR-548am-5p	grey60	-0.0931761	-0.220202	0.425365	0.110788	-0.33086	-0.207434	-0.337305	-0.0383064	0.125489	-0.01163	0.133741	-0.30285	0.952717	0.129716	0.220768	0.281837	0.389584	-0.0918323	-0.41373	0.103233	-0.195148	-0.258639	-0.477175	0.257572	-0.0995464	0.217416	-0.244396	0.201501	-0.0380655	-0.129959	-0.222492	0.212513	-0.210445	0.583341	0.190329	0.00867612	0.513896	0.0454792	0.21798	0.0411924	0.821906	0.459267	0.945533	0.430026	0.0684566	1.09697e-19	0.444157
hsa-miR-548au-5p	hsa-miR-548au-5p	grey60	-0.101441	-0.243682	0.4678	0.143127	-0.284671	-0.157398	-0.370374	-0.00796935	0.164125	0.0144867	0.106251	-0.319842	0.951495	0.134069	0.204999	0.358108	0.419465	-0.136645	-0.490946	0.172428	-0.169396	-0.232951	-0.444856	0.280921	-0.131442	0.203535	-0.257523	0.267136	0.0492144	-0.128502	-0.238671	0.256307	-0.231114	0.550235	0.146113	0.00350508	0.398062	0.0876945	0.35218	0.0240398	0.962663	0.331712	0.932183	0.531386	0.053634	1.69802e-19	0.428885
hsa-miR-548c-5p	hsa-miR-548c-5p	grey60	-0.0931761	-0.220202	0.425365	0.110788	-0.33086	-0.207434	-0.337305	-0.0383064	0.125489	-0.01163	0.133741	-0.30285	0.952717	0.129716	0.220768	0.281837	0.389584	-0.0918323	-0.41373	0.103233	-0.195148	-0.258639	-0.477175	0.257572	-0.0995464	0.217416	-0.244396	0.201501	-0.0380655	-0.129959	-0.222492	0.212513	-0.210445	0.583341	0.190329	0.00867612	0.513896	0.0454792	0.21798	0.0411924	0.821906	0.459267	0.945533	0.430026	0.0684566	1.09697e-19	0.444157
hsa-miR-548o-5p	hsa-miR-548o-5p	grey60	-0.0931761	-0.220202	0.425365	0.110788	-0.33086	-0.207434	-0.337305	-0.0383064	0.125489	-0.01163	0.133741	-0.30285	0.952717	0.129716	0.220768	0.281837	0.389584	-0.0918323	-0.41373	0.103233	-0.195148	-0.258639	-0.477175	0.257572	-0.0995464	0.217416	-0.244396	0.201501	-0.0380655	-0.129959	-0.222492	0.212513	-0.210445	0.583341	0.190329	0.00867612	0.513896	0.0454792	0.21798	0.0411924	0.821906	0.459267	0.945533	0.430026	0.0684566	1.09697e-19	0.444157
hsa-miR-6516-3p	hsa-miR-6516-3p	grey60	0.469565	-0.178732	0.0510297	-0.114356	-0.0892053	-0.12734	-0.0684281	-0.19092	0.250355	-0.210272	-0.0391788	0.11171	0.494572	0.190317	0.215128	0.119976	0.150523	-0.444853	-0.120525	-0.156191	0.0666603	-0.0830168	0.0169585	0.0899038	0.32291	0.248427	-0.0463076	0.0470003	0.0976393	-0.0355839	-0.005195	0.100872	-0.0853572	0.00336692	0.289864	0.76422	0.500349	0.599556	0.452617	0.687377	0.257671	0.135046	0.211607	0.817918	0.510377	0.00186093	0.259207
hsa-miR-7974	hsa-miR-7974	grey60	0.0346624	-0.181905	-0.0609091	-0.0115984	-0.0646217	0.244406	-0.120618	0.0539225	0.247693	0.0805256	0.259358	-0.387974	0.475042	0.225285	0.0992632	-0.196698	0.141167	-0.165771	0.0715112	-0.16784	-0.0721312	0.378147	-0.415939	0.133654	0.0370337	0.3647	0.174629	0.150722	0.0803329	0.105524	0.184924	0.114237	0.141574	0.838613	0.281244	0.720259	0.945681	0.703957	0.144881	0.477017	0.751266	0.139384	0.635659	0.121111	0.017657	0.00296797	0.180041
hsa-miR-10a-5p	hsa-miR-10a-5p	lightcyan	0.225327	-0.0258722	0.346692	0.00465232	-0.258754	0.132604	-0.22903	-0.0546167	-0.28578	-0.149182	0.28508	0.084277	0.197847	0.645784	0.244419	-0.0658175	0.178217	-0.0579099	-0.302017	-0.0667952	-0.352546	0.00896463	-0.360165	0.0855304	-0.0451876	0.24775	0.165558	0.11118	-0.219867	0.239374	0.00101941	0.346614	-0.144537	0.179958	0.879188	0.0355396	0.978198	0.122011	0.433993	0.172718	0.748167	0.086413	0.378187	0.0872202	0.619947	0.240477	1.58592e-05
hsa-miR-1255a	hsa-miR-1255a	lightcyan	0.236046	0.128917	0.180607	-0.231981	-0.365356	-0.0473831	0.104331	0.0520111	-0.315193	-0.13694	0.0692606	0.0807665	0.0224057	0.595305	-0.278608	0.228987	0.247597	-0.15275	-0.452703	0.128616	-0.287959	0.0889336	0.199413	0.0983585	-0.0771116	-0.0916577	0.206437	0.200951	0.194636	0.222531	-0.234828	0.0551294	-0.204896	0.159576	0.446993	0.284749	0.167099	0.0261757	0.780641	0.538872	0.759818	0.057408	0.418974	0.683769	0.634645	0.895279	0.000101681
hsa-miR-1468-5p	hsa-miR-1468-5p	lightcyan	-0.14837	-0.0696313	0.189946	0.0878639	-0.128429	0.177188	-0.167003	0.326897	-0.260646	0.39862	0.38679	-0.327925	0.124206	0.728238	0.070135	0.0217019	0.350002	-0.0176893	-0.0943553	-0.0430416	-0.564425	0.348139	-0.256863	0.436338	-0.257737	0.0521636	0.0923399	0.279141	0.185093	0.369438	-0.168645	0.116933	0.329958	0.38082	0.682165	0.260153	0.605077	0.448729	0.294117	0.323184	0.0482883	0.119209	0.0145361	0.0180362	0.047547	0.463907	3.2436e-07
hsa-miR-181c-5p	hsa-miR-181c-5p	lightcyan	0.00538826	0.133145	0.113745	0.0649579	-0.230036	-0.00620265	0.222252	0.240062	-0.0430663	0.414198	0.369945	-0.13909	0.228375	0.714895	-0.280985	0.144159	0.536386	-0.166122	-0.294581	0.141182	-0.481474	0.164573	0.0623565	0.269235	-0.275367	-0.206915	-0.0379825	0.250354	0.386449	0.347919	-0.154162	-0.0846868	0.153681	0.974751	0.432103	0.502657	0.702487	0.170786	0.970936	0.186132	0.152389	0.8002	0.0108151	0.0242164	0.411637	0.173983	6.66322e-07
hsa-miR-1910-5p	hsa-miR-1910-5p	lightcyan	0.230181	0.301195	0.104028	-0.208994	-0.455562	-0.125933	0.210089	-0.132073	-0.30118	0.193165	0.465184	0.24553	0.177831	0.73722	0.05869	-0.101253	0.304686	0.0013172	0.0181434	-0.0686413	-0.474085	-0.0418421	-0.119146	0.0210725	-0.130084	0.0862757	0.131292	-0.0231534	-0.232143	0.431823	0.11553	-0.128536	0.0021992	0.17051	0.0700567	0.540056	0.214462	0.00460565	0.457668	0.212015	0.435852	0.0700711	0.252012	0.00371885	0.142983	0.292342	1.95057e-07
hsa-miR-19b-1-5p	hsa-miR-19b-1-5p	lightcyan	-0.259379	0.245406	0.075038	-0.331898	-0.376666	0.104744	0.00751629	0.16206	0.0202445	0.0661799	0.357608	0.0238939	-0.163697	0.581798	0.0686004	-0.0486685	0.413212	-0.0289033	-0.071673	-0.0172075	-0.589237	0.0682592	0.0818402	-0.155386	-0.328822	-0.12256	0.0693133	0.127167	-0.245537	0.199766	0.180907	-0.0779413	0.212507	0.121081	0.143193	0.658927	0.0447649	0.0215678	0.537256	0.964784	0.337914	0.905333	0.697153	0.0297791	0.888366	0.33299	0.00015879
hsa-miR-30c-1-3p	hsa-miR-30c-1-3p	lightcyan	0.0506536	0.203477	0.300864	0.166175	0.0154778	-0.0214534	-0.0789703	0.378894	0.0418143	0.434228	0.622707	-0.040017	-0.0156977	0.585643	0.354537	0.0204062	0.433963	0.240902	0.0321413	0.161413	-0.416866	0.104401	-0.027298	0.238919	-0.111932	0.173653	0.174122	0.249404	-0.165384	0.535664	0.213847	0.149042	0.486886	0.765909	0.227083	0.07038	0.325625	0.927555	0.899707	0.64222	0.0207449	0.805896	0.0072461	3.86056e-05	0.81409	0.926529	0.000140148
hsa-miR-330-5p	hsa-miR-330-5p	lightcyan	0.240732	0.204347	0.291495	-0.122359	-0.346969	-0.25356	0.136146	0.414889	-0.202886	0.246691	0.666852	0.0776316	0.24622	0.787933	0.275236	0.00899242	0.659986	0.0175077	-0.0872588	-0.047844	-0.653879	-0.0870339	-0.0333171	0.144835	-0.167063	-0.0397365	0.26233	0.355809	-0.0789807	0.432412	0.157599	0.184534	0.398876	0.151212	0.225061	0.0800364	0.470631	0.0353831	0.129956	0.421702	0.0106709	0.228465	0.141042	6.5838e-06	0.647889	0.141828	7.12587e-09
hsa-miR-345-5p	hsa-miR-345-5p	lightcyan	0.0721056	0.497492	-0.158176	-0.466369	-0.380334	0.0793432	0.104191	-0.0480707	-0.110026	0.194587	0.39074	0.121266	-0.10295	0.767911	-0.112658	-0.158748	0.308997	-0.0841751	0.116772	-0.151135	-0.381061	0.214098	0.0636628	-0.104415	-0.200997	0.101383	0.253271	0.139647	-0.171647	0.542542	0.330948	-0.00910006	0.106772	0.671493	0.00173138	0.349773	0.00362065	0.0202271	0.640644	0.539422	0.777537	0.516814	0.24847	0.0167967	0.474632	0.544288	2.90512e-08
hsa-miR-3620-5p	hsa-miR-3620-5p	lightcyan	-0.0337267	0.179841	0.180673	-0.39293	-0.520389	-0.465173	0.00181156	0.0709088	-0.0800918	-0.00538288	0.165562	0.165873	0.125261	0.4316	0.129564	0.249666	0.402966	-0.0384994	-0.0353337	-0.2256	-0.481204	-0.158288	0.0396316	-0.0614679	-0.0365894	-0.178983	-0.0906549	0.156418	-0.292333	0.114238	-0.20732	-0.227324	0.170611	0.842915	0.286833	0.284571	0.0161408	0.000961199	0.00371975	0.99151	0.676647	0.637486	0.974776	0.327438	0.326517	0.460089	0.00764735
hsa-miR-3942-5p	hsa-miR-3942-5p	lightcyan	0.221171	0.210551	0.0482874	-0.3508	-0.48993	-0.387867	0.133305	0.130556	-0.437743	-0.0322291	0.329375	0.0177737	0.272159	0.632043	-0.0913886	0.0196245	0.3029	0.0243049	-0.105992	-0.0831515	-0.484855	0.077252	-0.0479724	0.149347	-0.0733953	0.0228336	0.3266	0.185842	-0.179252	0.360824	-0.125812	-0.0991187	0.0345643	0.188335	0.210988	0.77656	0.0332734	0.00208446	0.0176909	0.431543	0.441188	0.00673783	0.849809	0.0465156	0.916844	0.103189	2.71705e-05
hsa-miR-4433b-3p	hsa-miR-4433b-3p	lightcyan	0.00436979	0.175581	0.283435	-0.284153	-0.443366	0.173667	0.0946549	0.126191	-0.0722522	0.112584	0.135376	-0.406034	0.261356	0.564838	-0.249085	0.351278	0.352544	-0.136576	-0.580921	0.232279	-0.310258	0.176462	0.0340293	0.109973	-0.363366	-0.000217501	0.141885	0.424724	0.105025	0.406796	-0.0700411	0.13396	-0.23693	0.979522	0.298589	0.0891396	0.088298	0.00598838	0.303972	0.577353	0.456738	0.670863	0.507053	0.424358	0.0126492	0.118171	0.000270505
hsa-miR-4999-5p	hsa-miR-4999-5p	lightcyan	0.00508836	0.278225	0.270729	-0.371727	-0.325695	0.0191805	-0.238219	0.191765	-0.162683	0.0731822	0.332075	0.0880971	0.0728489	0.548563	0.273625	0.162192	0.320425	0.177663	0.0421463	-0.054969	-0.379181	0.05565	-0.142901	0.226257	-0.141398	0.0868744	0.351285	0.246905	-0.333034	0.348929	0.151922	0.151676	0.184512	0.976156	0.0954362	0.105085	0.0234894	0.0491675	0.910287	0.155657	0.255532	0.336036	0.666869	0.0446445	0.604116	0.668299	0.000439257
hsa-miR-548al	hsa-miR-548al	lightcyan	-0.109812	0.0546108	0.270201	-0.140163	-0.198938	0.0106977	-0.0784281	0.0484349	0.0718863	0.00787074	0.223294	0.116745	-0.0749549	0.623876	0.112614	0.123637	0.364734	-0.0801051	-0.112651	-0.165056	-0.480859	0.00314607	-0.0481926	0.185028	0.0795917	-0.074077	-0.134191	0.123554	-0.0150967	0.216648	-0.0908048	-0.29372	0.122626	0.517637	0.748193	0.105792	0.408003	0.23784	0.949894	0.644514	0.775895	0.672436	0.963124	0.184022	0.491379	0.659281	3.69673e-05
hsa-miR-643	hsa-miR-643	lightcyan	0.10144	-0.102195	0.0838163	-0.0571279	-0.201244	-0.0656559	-0.236114	0.039091	-0.0244629	-0.0420802	0.122888	0.00764834	0.301391	0.532853	0.0274545	0.100998	0.359727	-0.30314	-0.134057	-0.319987	-0.327244	-0.0883464	-0.171603	0.393498	0.249484	0.0962513	-0.139152	0.113207	0.296384	-0.0461486	-0.254572	0.0531917	0.0431406	0.550239	0.547261	0.621868	0.736989	0.232333	0.699438	0.159452	0.818319	0.885725	0.804685	0.4687	0.964166	0.069866	0.000685497
hsa-miR-708-3p	hsa-miR-708-3p	lightcyan	-0.0487783	-0.0280771	0.0842126	-0.324958	-0.449895	0.304445	-0.0769094	-0.203726	-0.29079	-0.244463	0.162263	-0.0683894	-0.0294823	0.567137	0.15198	-0.280776	-0.0319689	-0.0193353	-0.180902	-0.133754	-0.383011	0.156448	-0.269538	-0.0618359	-0.0757858	0.216643	0.158227	-0.0311505	-0.283052	0.224795	0.0479665	-0.00910921	-0.230669	0.774347	0.868978	0.620215	0.049713	0.00520939	0.0669416	0.650955	0.226502	0.0808018	0.144785	0.337301	0.687544	0.862481	0.000252091
hsa-miR-708-5p	hsa-miR-708-5p	lightcyan	-0.141156	-0.151906	-0.174986	-0.169338	-0.147362	0.327041	-0.0279411	-0.197597	-0.133749	-0.155768	0.0769196	-0.0997049	-0.171692	0.45361	0.0414723	-0.426841	-0.151246	-0.131199	-0.0331447	-0.122689	-0.288126	0.404676	-0.113765	-0.093171	-0.0566206	0.145149	0.0666464	-0.0885487	-0.0730118	0.240601	0.0352451	-0.188466	-0.0689637	0.404657	0.369443	0.300255	0.316369	0.384099	0.0481844	0.869607	0.241083	0.429997	0.35725	0.650912	0.557115	0.309589	0.00480638
hsa-miR-1277-3p	hsa-miR-1277-3p	lightgreen	-0.279034	-0.2312	0.295266	0.0527045	0.11226	0.175445	-0.533603	0.189827	0.359258	-0.0973603	-0.00124982	0.0367228	-0.107083	0.0747962	0.589368	0.107831	0.222691	-0.0462025	-0.132185	0.0307838	-0.272671	-0.145099	0.0715947	0.0672293	0.0175359	0.0633537	-0.210217	0.0592725	-0.0696928	-0.20391	0.0735412	0.268057	0.253917	0.0944364	0.168574	0.0760329	0.756712	0.508284	0.29897	0.000671405	0.260457	0.0289794	0.56647	0.994142	0.829158	0.528158	0.659959
hsa-miR-1277-5p	hsa-miR-1277-5p	lightgreen	-0.0231185	-0.171791	0.449071	0.378263	0.125648	-0.0786577	-0.363389	0.102122	0.175472	-0.0535726	0.148061	0.0288507	0.374579	-0.259065	0.72138	0.112862	0.141478	0.336475	-0.0154488	0.401694	-0.00436663	-0.381545	-0.198042	0.00865276	0.0884513	0.233036	-0.233583	-0.0580448	-0.15641	-0.267998	-0.0437301	0.230387	0.125564	0.891967	0.309306	0.00530258	0.0209753	0.458693	0.643542	0.0270544	0.547547	0.298895	0.752829	0.381823	0.865401	0.0223632	0.121548
hsa-miR-1307-5p	hsa-miR-1307-5p	lightgreen	0.241583	0.0723237	0.396673	0.0928768	0.093693	-0.062364	-0.432527	0.289255	0.179829	-0.106645	0.328539	0.310491	0.11988	0.0132251	0.893358	0.0889635	0.292724	0.236242	0.199282	0.0791269	-0.0677129	-0.363196	-0.100932	-0.0662266	0.192621	0.373819	0.0765799	0.159194	-0.167998	-0.104402	0.274113	0.339711	0.313492	0.149729	0.670555	0.0150692	0.584557	0.581245	0.713856	0.00750369	0.0824898	0.286865	0.529855	0.0471079	0.0614358	0.479737	0.938077
hsa-miR-153-3p	hsa-miR-153-3p	lightgreen	0.151972	-0.00183945	0.488717	-0.0375949	-0.158374	-0.0223417	-0.389204	0.417936	-0.0100604	-0.203406	0.419295	0.0555933	0.191992	0.139792	0.883159	0.00105156	0.331836	0.254788	0.0558315	-0.064039	-0.327404	-0.321267	-0.295747	-0.0573078	0.0239329	0.356793	0.221875	0.254415	-0.368543	-0.0899333	0.277485	0.439464	0.294462	0.369231	0.991379	0.00214662	0.825162	0.349164	0.895576	0.0172698	0.0100542	0.952876	0.227248	0.00978902	0.743814	0.254958	0.409258
hsa-miR-190a-5p	hsa-miR-190a-5p	lightgreen	0.26396	0.00136946	0.498031	0.0117371	-0.230874	-0.246162	-0.269764	0.0956477	-0.122956	-0.365048	0.41046	0.257794	0.235884	0.253084	0.705232	-0.119234	0.315235	0.195126	-0.0186756	-0.211679	-0.368185	-0.626596	-0.315916	-0.00175669	0.361649	0.422685	-0.00527846	0.0260352	-0.407984	-0.0829206	0.236334	0.315032	0.0441474	0.114419	0.993582	0.00170834	0.945033	0.169191	0.141925	0.106379	0.573348	0.468454	0.0263113	0.0116246	0.123451	0.159871	0.130703
hsa-miR-19a-5p	hsa-miR-19a-5p	lightgreen	0.123208	-0.398897	0.373104	0.296197	0.136307	0.0245931	-0.248832	0.129988	0.0660068	-0.113545	0.091598	0.072103	0.158319	-0.183285	0.749675	-0.0715226	-0.0539086	0.123277	0.000352954	0.0416637	0.0204378	-0.164684	-0.273638	-0.0274849	0.147907	0.18091	-0.0536651	0.0402822	-0.26707	-0.132674	0.0628098	0.333061	0.179864	0.467534	0.0144618	0.02294	0.0750694	0.42115	0.88512	0.137515	0.443195	0.697907	0.503413	0.589762	0.671504	0.349334	0.277548
hsa-miR-296-3p	hsa-miR-296-3p	lightgreen	0.0813027	-0.354928	0.469744	0.293581	0.115738	0.176066	-0.124664	0.423364	-0.0101218	0.0757849	0.374353	-0.142214	0.122475	0.154241	0.654253	-0.0989647	0.19492	0.153739	0.0451341	-0.0272335	-0.246888	0.00756577	-0.357537	0.144931	0.105787	0.174359	0.0733317	0.243975	-0.0954098	0.0883858	0.165812	0.312571	0.43277	0.632391	0.0311168	0.00335319	0.0778015	0.495149	0.297237	0.46225	0.00903034	0.952588	0.65574	0.0224509	0.401108	0.470206	0.362041
hsa-miR-320d	hsa-miR-320d	lightgreen	0.323557	0.0125535	0.225104	0.173132	0.0734811	-0.0379254	0.00361004	0.027482	0.0914608	0.00645787	0.248052	0.346215	0.0971267	-0.0536017	0.64063	-0.106239	0.0393453	0.343574	0.377832	0.0969652	-0.0848746	-0.305902	0.00602388	0.0817917	0.318329	0.153626	0.0435148	-0.39292	-0.290489	-0.122884	0.213511	0.134974	0.367662	0.0507631	0.941216	0.1804	0.305485	0.665587	0.823649	0.983082	0.871732	0.590321	0.96974	0.138793	0.0358106	0.567406	0.752699
hsa-miR-33a-5p	hsa-miR-33a-5p	lightgreen	-0.101408	-0.263001	0.511338	0.138189	0.058176	0.127129	-0.602426	0.266688	0.0999689	-0.32413	0.115526	0.16887	0.0350056	-0.0120279	0.823482	0.0593248	0.177948	0.221523	-0.0528946	0.0907765	-0.256399	-0.35472	-0.184596	0.180923	0.174753	0.209562	-0.0641225	0.00075552	-0.224972	-0.364641	0.0398974	0.316267	0.207062	0.550365	0.115789	0.00121889	0.414703	0.732339	0.453374	7.97346e-05	0.110585	0.556067	0.0503316	0.495946	0.317728	0.837037	0.943673
hsa-miR-33b-5p	hsa-miR-33b-5p	lightgreen	0.0719163	-0.188203	0.351118	0.0751146	0.10725	-0.0656822	-0.429415	0.373572	-0.0410541	-0.331002	0.182528	0.245293	0.0559649	-0.143528	0.748087	-0.014746	0.177558	0.193653	0.199506	-0.0153854	-0.133533	-0.277283	-0.158049	-0.00526539	0.164283	0.16165	0.134225	0.140367	-0.110968	-0.370195	0.105731	0.329152	0.341151	0.672307	0.264635	0.0331033	0.6586	0.52751	0.699324	0.00799526	0.0227554	0.809359	0.0453809	0.279572	0.143382	0.74216	0.396726
hsa-miR-3613-5p	hsa-miR-3613-5p	lightgreen	0.313928	0.434357	0.391132	-0.092585	-0.200584	0.0347651	-0.147763	0.0437582	0.123796	-0.0570201	0.28051	0.442021	0.0659819	0.186665	0.610971	0.128131	0.274442	0.404692	0.0633947	0.32996	-0.117035	-0.593709	0.170663	0.171515	0.164096	0.315748	0.0681447	-0.24318	-0.365449	-0.0549366	0.358023	0.240804	0.0376705	0.0584704	0.00722698	0.0166776	0.585742	0.2339	0.838141	0.382794	0.797057	0.465395	0.737468	0.0926341	0.00616083	0.698016	0.268629
hsa-miR-3677-3p	hsa-miR-3677-3p	lightgreen	0.201485	-0.187492	0.389195	0.166752	0.0507443	-0.0508797	-0.237806	-0.0270849	-0.0669789	-0.110427	0.308314	0.149326	0.113252	0.348516	0.603519	-0.0867213	0.028644	0.122836	0.00953555	0.0473699	-0.199624	0.161979	-0.340128	-0.0494645	0.165624	0.376436	0.088441	0.118374	-0.32694	0.310311	0.0215621	-0.038199	0.106532	0.231761	0.266475	0.0172728	0.323923	0.765502	0.764894	0.156398	0.87357	0.693672	0.515279	0.0633751	0.377722	0.504523	0.0345186
hsa-miR-3913-5p	hsa-miR-3913-5p	lightgreen	0.396347	0.0403989	0.260337	0.162434	0.0873993	-0.378356	-0.265047	0.146501	0.0460324	-0.0284138	0.292099	0.271652	0.335255	0.0954964	0.66344	0.00151106	0.302728	0.0655229	0.193061	-0.177491	-0.0881922	-0.455903	-0.243982	0.0706188	0.404946	0.387186	-0.0948838	0.117911	-0.121124	-0.063781	0.146404	0.336349	0.205131	0.0151601	0.812347	0.119664	0.336787	0.606994	0.0209414	0.112879	0.386913	0.786747	0.867421	0.0793837	0.103858	0.0425183	0.573958
hsa-miR-548u	hsa-miR-548u	lightgreen	0.212303	-0.276492	0.442895	0.260413	-0.0486698	-0.0801101	0.0843129	0.533268	-0.131933	-0.131455	0.337908	0.0125435	0.112457	0.146463	0.549506	-0.107095	0.335218	0.0913636	-0.11566	0.0297561	-0.349318	-0.187874	-0.0899242	-0.0704861	-0.01076	-0.0494849	0.0804945	0.208067	0.0657424	-0.18646	0.020026	0.32427	0.382989	0.207127	0.0976034	0.00604827	0.119551	0.774836	0.637409	0.619797	0.000677661	0.436342	0.438022	0.0408085	0.941263	0.507536	0.387039
hsa-miR-556-3p	hsa-miR-556-3p	lightgreen	0.40948	0.1251	0.227741	0.173366	-0.118273	-0.443673	0.0163429	0.0930673	-0.175246	-0.0728433	0.399397	0.415989	0.113764	0.103335	0.648015	-0.225555	0.184818	0.280327	0.20074	-0.114767	-0.179575	-0.423852	-0.168465	-0.399342	0.171824	0.200758	0.0291637	-0.064882	-0.316553	-0.00376716	0.142432	0.228187	0.217582	0.0118452	0.460672	0.175213	0.304822	0.485685	0.00594969	0.923517	0.583783	0.299528	0.668323	0.0143279	0.0104446	0.502583	0.542775
hsa-let-7a-3p	hsa-let-7a-3p	lightyellow	0.427994	0.247685	0.517096	-0.0544434	0.0154746	-0.14382	-0.147811	0.131436	0.299558	-0.123794	-0.044806	0.202649	0.216009	-0.0187967	0.0901827	0.787569	0.312066	-0.0158777	-0.365592	0.443872	0.242161	-0.210927	0.23233	0.0359987	0.207918	0.169736	0.0701932	0.383198	0.0961586	0.032925	-0.0501771	0.147317	-0.21229	0.00822884	0.139398	0.00104876	0.74894	0.92757	0.395755	0.382635	0.438087	0.0716683	0.465404	0.792302	0.229021	0.199123	0.912075
hsa-let-7f-2-3p	hsa-let-7f-2-3p	lightyellow	0.0399147	0.085357	0.344714	0.139044	0.0905299	-0.255173	-0.398663	0.122632	0.499434	0.164586	0.0710671	0.0370904	0.399312	0.117532	0.15008	0.562138	0.534736	-0.220708	-0.323278	0.300111	0.132567	-0.159849	0.124701	0.0606073	0.0565939	0.286547	-0.299824	0.484853	0.354494	0.0452083	-0.0387949	0.153175	-0.0325316	0.814557	0.615454	0.0366749	0.411795	0.594125	0.127448	0.0145245	0.469634	0.00164967	0.330337	0.675964	0.827473	0.0143507	0.488442
hsa-miR-142-5p	hsa-miR-142-5p	lightyellow	0.0918954	-0.186808	0.440959	-0.311058	-0.237374	0.190095	-0.491138	0.00688243	0.166187	-0.332661	-0.360799	-0.117365	0.329773	0.147786	-0.00720403	0.785267	0.177287	-0.511419	-0.704461	0.150945	0.0876224	0.14844	-0.0208527	0.0106787	-0.155441	0.085029	0.0077903	0.625104	0.213239	-0.0476393	-0.331246	0.228057	-0.457595	0.58855	0.268257	0.00629988	0.060939	0.157174	0.259773	0.00202413	0.967752	0.32559	0.0442462	0.0282488	0.489066	0.0462363	0.382718
hsa-miR-20a-3p	hsa-miR-20a-3p	lightyellow	-0.301971	-0.164029	0.418066	0.0466614	-0.0497284	0.106771	-0.276033	0.401136	0.279945	-0.0192525	-0.110204	-0.460352	0.252426	-0.298752	-0.0353411	0.57396	0.296661	-0.0503835	-0.555404	0.268455	0.049467	-0.0917012	-0.0598185	0.0444426	-0.297379	-0.126696	-0.0237458	0.532955	0.254235	-0.26234	-0.16178	0.305736	-0.121684	0.0693031	0.331998	0.0100284	0.783902	0.770069	0.529365	0.0981842	0.0138708	0.0933209	0.909952	0.516132	0.00414363	0.131739	0.0724733
hsa-miR-548av-5p	hsa-miR-548av-5p	lightyellow	0.0687333	0.315523	0.344577	-0.275743	-0.384199	0.0437883	-0.300082	-0.157331	0.376265	0.144583	-0.098748	0.170362	0.445055	0.253375	0.156452	0.686261	0.451094	-0.136755	-0.281919	0.295568	-0.0210982	-0.276246	0.144582	0.133512	-0.121648	0.0653863	-0.244443	0.0882286	0.142855	-0.117425	-0.133359	0.100611	-0.211019	0.686053	0.0571332	0.0367544	0.098552	0.0188906	0.79692	0.07115	0.352386	0.0217189	0.39323	0.560925	0.313408	0.0057778	0.130246
hsa-miR-548c-3p	hsa-miR-548c-3p	lightyellow	-0.311109	-0.19944	0.0351298	-0.247896	-0.149743	0.0884543	-0.370374	-0.178298	0.167689	-0.353817	-0.660775	-0.242961	0.127894	-0.38733	-0.338425	0.588919	-0.161465	-0.330037	-0.523689	0.120826	0.215313	-0.022146	0.118816	0.0389586	-0.180886	-0.231499	-0.219782	0.104015	0.0293868	-0.42818	-0.509455	-0.00387129	-0.482586	0.0608938	0.236634	0.836466	0.13905	0.376377	0.602644	0.0240397	0.291056	0.321174	0.031686	8.54401e-06	0.147348	0.450638	0.0178625
hsa-miR-548e-3p	hsa-miR-548e-3p	lightyellow	0.202281	0.20536	0.44368	-0.115247	-0.109991	0.000964907	-0.238211	0.0404703	0.288832	-0.0425667	-0.247054	0.432942	0.00119684	0.0523098	0.134551	0.716235	0.294815	-0.0606329	-0.349993	0.415268	0.107664	-0.26088	0.450293	0.029836	0.0172643	-0.10504	-0.133718	0.121005	0.218339	-0.178723	-0.133638	0.221973	-0.129775	0.229885	0.22272	0.00594876	0.496992	0.516948	0.995478	0.155672	0.812021	0.0829604	0.802472	0.14044	0.00744012	0.994391	0.75848
hsa-miR-548e-5p	hsa-miR-548e-5p	lightyellow	-0.153383	0.280863	0.0449388	-0.427897	-0.422417	-0.204803	-0.136796	-0.0403746	0.19108	0.0715968	-0.169523	-0.0379186	0.292727	0.335618	-0.31744	0.599281	0.51604	-0.36475	-0.457547	0.120078	-0.213598	-0.142058	0.365372	0.0346007	-0.320286	-0.320467	-0.194141	0.257188	0.275574	-0.0537887	-0.312773	0.0582695	-0.174843	0.36475	0.0922063	0.7917	0.00824493	0.00920229	0.224005	0.419468	0.812458	0.257267	0.673682	0.315832	0.823681	0.0787107	0.0422815
hsa-miR-548f-3p	hsa-miR-548f-3p	lightyellow	-0.0207562	0.0630994	0.319942	0.0479614	-0.0962323	-0.258929	-0.154854	-0.031003	0.197208	0.045707	-0.0666525	0.261734	0.226722	0.201411	0.141022	0.482218	0.422159	-0.018015	-0.221109	0.282464	-0.200474	-0.428787	0.35546	0.418082	0.0722844	-0.248586	-0.362279	-0.148086	0.264112	-0.250967	-0.401364	-0.157856	0.0601821	0.902951	0.710626	0.0535549	0.77803	0.570996	0.12175	0.360115	0.855461	0.242028	0.78822	0.695093	0.11762	0.177206	0.231937
hsa-miR-548h-3p	hsa-miR-548h-3p	lightyellow	-0.148612	-0.0567316	0.354361	-0.121343	-0.0290168	0.235487	-0.415069	-0.00917873	0.327628	-0.165112	-0.298457	-0.122914	0.224596	-0.201354	-0.073548	0.718324	0.0554044	-0.184518	-0.440942	0.226141	0.148517	-0.0945433	-0.0860756	0.258761	-0.0782367	-0.0163205	-0.106333	0.283907	-0.0747059	-0.163654	-0.191669	-0.00514958	-0.374946	0.380033	0.73875	0.0314063	0.474353	0.864633	0.160596	0.0106336	0.957001	0.0477601	0.328771	0.0727695	0.468606	0.181411	0.232073
hsa-miR-548k	hsa-miR-548k	lightyellow	0.0688755	0.312631	0.346452	-0.26889	-0.379836	0.0374208	-0.306719	-0.159511	0.378942	0.144117	-0.0983017	0.172693	0.450346	0.250332	0.162534	0.684844	0.452286	-0.136222	-0.281517	0.296605	-0.0170432	-0.280001	0.14151	0.133101	-0.118324	0.0715725	-0.248857	0.0874181	0.14269	-0.12109	-0.133938	0.104998	-0.210988	0.685437	0.0595754	0.035676	0.107561	0.0204052	0.82596	0.0648266	0.345668	0.0207276	0.394772	0.562706	0.306732	0.00515895	0.135083
hsa-miR-548z	hsa-miR-548z	lightyellow	-0.148612	-0.0567316	0.354361	-0.121343	-0.0290168	0.235487	-0.415069	-0.00917873	0.327628	-0.165112	-0.298457	-0.122914	0.224596	-0.201354	-0.073548	0.718324	0.0554044	-0.184518	-0.440942	0.226141	0.148517	-0.0945433	-0.0860756	0.258761	-0.0782367	-0.0163205	-0.106333	0.283907	-0.0747059	-0.163654	-0.191669	-0.00514958	-0.374946	0.380033	0.73875	0.0314063	0.474353	0.864633	0.160596	0.0106336	0.957001	0.0477601	0.328771	0.0727695	0.468606	0.181411	0.232073
hsa-miR-577	hsa-miR-577	lightyellow	-0.158606	0.29549	0.266288	-0.302066	-0.401432	-0.0901962	-0.0300643	-0.0627675	-0.102327	-0.0509125	-0.244095	-0.109885	0.0311544	-0.0246947	-0.400858	0.693252	0.144353	0.0584928	-0.505388	0.383033	0.0605124	-0.073283	0.220826	-0.12159	-0.376843	-0.24227	0.0459187	0.183607	0.0336697	-0.0920554	-0.410411	-0.0589628	-0.421315	0.348448	0.0758001	0.111141	0.0692105	0.0137943	0.595491	0.859794	0.712083	0.54674	0.764747	0.145409	0.517353	0.854763	0.884649
hsa-miR-624-3p	hsa-miR-624-3p	lightyellow	-0.038674	-0.0205086	0.406685	-0.251354	-0.187929	-0.0824123	-0.411533	-0.0882228	0.180756	-0.36517	-0.393949	0.22409	0.015633	0.0110141	0.0399704	0.795878	0.142868	-0.17702	-0.478396	0.262064	-0.0534027	-0.1939	0.326504	0.146806	0.0422134	-0.165587	-0.162823	0.0835998	-0.00128078	-0.303735	-0.49487	-0.103059	-0.280558	0.820225	0.904103	0.0124939	0.133443	0.265342	0.627737	0.0113873	0.603598	0.284345	0.0262575	0.015843	0.182422	0.92683	0.948414
hsa-miR-627-3p	hsa-miR-627-3p	lightyellow	-0.0434546	0.123664	0.389105	-0.0230818	-0.0249925	0.19199	-0.234932	0.491621	0.0990756	-0.0361839	0.00263935	-0.0770618	-0.116322	-0.0998102	0.173668	0.467942	0.226407	0.189189	-0.244572	0.162859	-0.0881442	-0.27155	0.100383	0.268861	-0.127887	-0.0958759	0.158728	0.227153	0.0328328	-0.220993	-0.00673702	0.264598	0.0630301	0.798436	0.465876	0.0173007	0.892137	0.883268	0.254964	0.161614	0.00200047	0.559619	0.831629	0.98763	0.650307	0.492961	0.556697
hsa-miR-98-3p	hsa-miR-98-3p	lightyellow	0.102445	0.223	0.36797	-0.19049	-0.132843	-0.147089	-0.197307	-0.00884157	0.362134	0.0313917	-0.172	0.203234	0.204781	0.13536	-0.0411288	0.775598	0.411796	-0.239175	-0.431043	0.328093	0.112535	-0.108575	0.33779	-0.0574581	-0.0937687	-0.0994022	-0.10872	0.344171	0.179218	-0.00913284	-0.131005	0.212661	-0.18676	0.546275	0.184616	0.025044	0.258766	0.433158	0.38499	0.241789	0.95858	0.0276275	0.853669	0.308708	0.22765	0.224054	0.424411
hsa-miR-106b-5p	hsa-miR-106b-5p	magenta	0.0352489	0.34219	0.461952	-0.179928	-0.421341	-0.286587	-0.0983704	0.292555	0.208553	0.0121139	0.507767	0.0256068	0.482224	0.430531	0.237668	0.281055	0.847829	0.133818	-0.163395	0.0922719	-0.430877	-0.4576	-0.0751849	0.115377	0.0446097	0.130491	0.0168412	0.258827	0.045445	-0.110849	0.137151	0.175366	0.149919	0.835919	0.0381658	0.00399857	0.286593	0.00940099	0.0854895	0.562431	0.0788945	0.215451	0.943271	0.00133625	0.880418	0.00250771	0.00781597
hsa-miR-138-5p	hsa-miR-138-5p	magenta	0.0692031	-0.00921116	0.218612	0.295952	0.173009	-0.43155	-0.150769	0.259031	0.220405	0.0802844	0.274781	0.0485821	0.266102	0.225371	0.191908	0.274329	0.46875	-0.0909111	-0.25573	0.279228	-0.193391	-0.135497	0.18265	0.0987613	-0.0107828	-0.0304362	-0.132454	0.263265	0.123755	0.087453	-0.192733	0.0143678	0.218037	0.684018	0.95685	0.19363	0.075322	0.305836	0.00765516	0.373078	0.121598	0.189909	0.636675	0.0997809	0.775231	0.1114	0.17987
hsa-miR-142-3p	hsa-miR-142-3p	magenta	-0.173669	-0.225273	0.615767	0.274726	-0.0525038	-0.0914567	-0.465011	0.55363	0.149566	0.140388	0.423294	-0.157459	0.382303	0.347097	0.583568	0.273468	0.673526	0.0368087	-0.336579	0.20001	-0.502323	-0.232002	-0.171221	0.312877	-0.147611	0.0722847	-0.153104	0.477801	0.155982	-0.0290454	-0.099367	0.337359	0.379167	0.303966	0.180065	4.97611e-05	0.099852	0.757611	0.590338	0.00373334	0.000378725	0.376948	0.407243	0.00904304	0.35199	0.0195367	0.035311
hsa-miR-148b-5p	hsa-miR-148b-5p	magenta	-0.265814	0.135238	0.380547	0.000973991	-0.331701	-0.109237	-0.113895	0.583069	0.161365	0.16385	0.568955	-0.20977	0.336019	0.345915	0.374913	0.0541185	0.843503	0.212875	-0.0871955	0.047212	-0.609427	-0.341167	-0.0923729	0.0572381	-0.272712	-0.15101	0.0216369	0.223144	0.0785402	-0.24207	0.113625	0.399311	0.530483	0.111802	0.424835	0.0201517	0.995435	0.0448997	0.519842	0.50209	0.000152398	0.34002	0.332534	0.000238326	0.212725	0.0420204	0.0359823
hsa-miR-15a-5p	hsa-miR-15a-5p	magenta	-0.0216258	0.282938	0.190826	0.0328431	-0.140845	-0.0852762	0.0958479	0.376848	0.235306	0.538663	0.464777	-0.0718446	0.259594	0.558845	0.0608615	0.215082	0.770475	0.0152795	-0.0646565	0.222276	-0.435019	-0.181658	0.243529	0.41743	-0.0885896	-0.0646922	-0.127467	0.199097	0.453272	0.168979	0.0849513	0.0564146	0.40649	0.898905	0.0897259	0.25791	0.846981	0.405705	0.615789	0.572542	0.0214999	0.160928	0.000582938	0.00375308	0.672615	0.120761	0.000324319
hsa-miR-16-5p	hsa-miR-16-5p	magenta	0.00378338	0.491353	0.158627	0.0654781	-0.152391	-0.238266	0.151205	0.243454	0.0790748	0.557092	0.494437	0.0522962	0.142059	0.376249	0.0611947	0.1806	0.618618	0.283636	0.0592021	0.339749	-0.281687	-0.363151	0.233987	0.26992	-0.0305318	0.0584113	-0.13637	0.06164	0.225508	0.201284	0.118452	-0.0243088	0.268368	0.98227	0.00201357	0.348383	0.700215	0.3679	0.155574	0.371681	0.146503	0.641778	0.000341769	0.00186712	0.758541	0.401629	0.0217251
hsa-miR-21-5p	hsa-miR-21-5p	magenta	-0.0927059	0.447619	0.419254	-0.124332	-0.418365	-0.251124	0.0668432	0.430661	-0.112241	0.319208	0.629232	-0.0289038	0.35519	0.402238	0.227541	0.149044	0.791605	0.439339	-0.00565311	0.31163	-0.445657	-0.323037	0.0168753	0.109214	-0.340606	0.00552547	0.255201	0.2169	0.128232	0.0177138	0.215163	0.259076	0.309887	0.585251	0.00547039	0.00979692	0.463451	0.00996979	0.133811	0.694263	0.00779527	0.508356	0.0541369	3.02377e-05	0.865155	0.0309841	0.0135876
hsa-miR-24-2-5p	hsa-miR-24-2-5p	magenta	-0.0582667	0.246478	0.402451	-0.247971	-0.493475	-0.208336	0.0513949	0.567848	-0.0210025	0.0120361	0.519856	-0.047587	0.266595	0.526323	0.202776	0.170294	0.84994	0.118713	-0.200534	-0.054567	-0.696218	-0.339222	-0.00490744	0.0572305	-0.225098	-0.295814	0.194518	0.308587	0.0118122	-0.111826	0.0720919	0.327017	0.385339	0.731938	0.141398	0.0135336	0.138925	0.00191176	0.215941	0.762581	0.000246624	0.901805	0.943635	0.000974917	0.77972	0.110713	0.000819629
hsa-miR-301a-3p	hsa-miR-301a-3p	magenta	-0.280669	0.200274	0.639679	-0.0856785	-0.413763	-0.186233	-0.341481	0.461733	0.225858	0.0295944	0.366982	-0.0224694	0.387959	0.311855	0.373242	0.497754	0.891386	0.139414	-0.381526	0.249241	-0.551853	-0.558989	-0.0237598	0.121393	-0.238058	-0.12595	-0.174964	0.344506	0.00783536	-0.298346	-0.0580699	0.319427	0.192006	0.0924416	0.23464	2.02106e-05	0.614119	0.0109068	0.269757	0.0385939	0.00401815	0.178907	0.861964	0.0254668	0.894983	0.0176618	0.0602448
hsa-miR-301b-3p	hsa-miR-301b-3p	magenta	-0.136961	0.46127	0.383573	-0.25306	-0.543864	-0.185279	0.0100326	0.411338	-0.0625488	0.177818	0.571329	-0.0138837	0.226709	0.525453	0.112265	0.150124	0.805863	0.199301	-0.204291	0.0809386	-0.563427	-0.410957	-0.0461534	0.0443497	-0.335923	-0.0589163	0.133484	0.318909	-0.135479	0.0404605	0.248825	0.332151	0.176442	0.418901	0.00405986	0.0191018	0.13074	0.000502943	0.272264	0.953006	0.0114301	0.713044	0.292377	0.000221374	0.934999	0.177231	0.000839163
hsa-miR-30d-3p	hsa-miR-30d-3p	magenta	-0.0793639	0.248366	0.33678	-0.095793	-0.20958	-0.25371	-0.399809	0.271681	0.104846	0.272777	0.332801	-0.0560343	0.435993	0.408326	0.146585	0.48496	0.701148	0.0235431	-0.151377	0.265254	-0.215313	-0.0614142	0.0398865	0.182263	-0.167296	0.209635	0.0487374	0.454642	0.336289	0.0892092	-0.0779476	0.258207	0.182851	0.640557	0.138277	0.0415286	0.572763	0.213149	0.129721	0.0142184	0.103819	0.53686	0.102378	0.0441518	0.741851	0.00698693	0.0121094
hsa-miR-30e-5p	hsa-miR-30e-5p	magenta	-0.00154947	0.273768	0.591822	-0.117305	-0.205611	-0.0708018	-0.434776	0.355955	0.483562	0.0431064	0.183473	0.0949033	0.367039	0.185591	0.359921	0.765784	0.736307	0.0189639	-0.379242	0.423647	-0.182113	-0.376355	0.186243	0.146288	-0.126728	0.0501232	-0.066404	0.414046	0.136231	-0.165814	-0.0152199	0.254773	0.0798267	0.992738	0.101088	0.000114285	0.489287	0.222143	0.677108	0.00716483	0.0305984	0.00242925	0.800018	0.277046	0.57635	0.0254424	0.271442
hsa-miR-3202	hsa-miR-3202	magenta	-0.220512	-0.118882	0.298871	0.0133633	-0.226673	-0.16796	0.0505522	0.478495	0.0139885	0.164922	0.247658	-0.221453	0.297562	0.392298	-0.096612	0.210745	0.613448	-0.0881892	-0.332543	0.127081	-0.4923	0.0143602	0.0951613	0.316394	-0.255085	-0.277325	-0.0143687	0.332512	0.338749	-0.0318954	-0.145501	0.0788348	0.287662	0.18969	0.483427	0.0723535	0.937431	0.1773	0.320379	0.766365	0.00273826	0.93451	0.329338	0.139442	0.187759	0.0736735	0.0163276
hsa-miR-340-3p	hsa-miR-340-3p	magenta	-0.139617	0.227409	0.520363	-0.0671575	-0.447951	-0.165431	-0.0798377	0.575408	-0.103169	0.270886	0.526448	-0.133589	0.373703	0.484986	0.227343	0.237382	0.88239	0.194867	-0.247112	0.109844	-0.574529	-0.379503	-0.0742746	0.191657	-0.347442	-0.136665	0.0891939	0.401642	0.227059	-0.0747813	0.0665916	0.514761	0.33462	0.409851	0.17586	0.00096186	0.692896	0.00543154	0.327825	0.638558	0.000194749	0.543428	0.104875	0.000816847	0.430556	0.0227041	0.00234812
hsa-miR-378e	hsa-miR-378e	magenta	-0.299024	0.339621	0.551549	0.12771	-0.219229	-0.160337	-0.297289	0.485608	-0.0252789	0.249812	0.378447	-0.108839	0.142053	0.0905765	0.208932	0.360532	0.631805	0.519446	-0.205689	0.290718	-0.294134	-0.477615	-0.0663393	0.143699	-0.28906	-0.0311854	0.0618406	0.202637	0.0358488	-0.201608	0.0258735	0.527187	0.206831	0.0722011	0.0397339	0.000402619	0.451295	0.192345	0.343145	0.0739504	0.00231338	0.881939	0.135922	0.0209081	0.521375	0.401646	0.593935
hsa-miR-548s	hsa-miR-548s	magenta	-0.208018	-0.31056	0.186069	0.184818	0.0303002	-0.0263083	-0.0327991	0.250883	0.28246	0.00717933	0.100494	-0.144501	0.310709	0.274507	0.0329028	0.190164	0.477511	-0.300082	-0.257588	0.121173	-0.417638	0.0123863	0.123867	0.250481	-0.0940774	-0.335568	-0.288167	0.0944382	0.383278	-0.223888	-0.299861	-0.125472	0.290983	0.216659	0.061375	0.270187	0.27348	0.858704	0.877167	0.847183	0.134196	0.090293	0.966362	0.553985	0.3935	0.0612448	0.100133
hsa-miR-942-5p	hsa-miR-942-5p	magenta	0.256286	0.319411	0.30264	-0.242446	-0.298639	-0.0964506	0.122017	0.273728	0.184359	0.156771	0.34612	0.0641343	0.248001	0.489437	0.0478491	0.445836	0.654918	-0.191043	-0.274311	0.150059	-0.274746	-0.0600962	0.179133	-0.0520251	-0.227843	-0.122651	0.191471	0.450839	0.182577	0.183323	0.058671	0.100302	0.113838	0.12574	0.0539758	0.0686578	0.148234	0.0725858	0.570119	0.47188	0.101139	0.274692	0.354125	0.0358652	0.70609	0.138877	0.00210951
hsa-let-7i-5p	hsa-let-7i-5p	midnightblue	0.334568	0.256285	0.100764	0.320894	0.36342	0.0527166	0.0730156	0.344955	-0.117378	0.241754	0.456406	0.358627	-0.264788	-0.0293691	0.439005	-0.273093	-0.0244346	0.626562	0.574941	0.119999	0.0571131	-0.158502	-0.0214162	0.26317	0.328788	0.294351	0.346218	-0.19213	-0.0714421	0.187948	0.480149	0.0942003	0.439837	0.0429707	0.12574	0.552915	0.0528081	0.0270402	0.756658	0.667583	0.036535	0.489018	0.149431	0.00452121	0.0292831	0.113244	0.863004
hsa-miR-103a-2-5p	hsa-miR-103a-2-5p	midnightblue	0.110497	0.298972	0.0812083	0.216368	0.0807667	0.0416484	0.113573	0.348265	-0.0898732	0.229463	0.451245	-0.142505	0.0347764	-0.160673	0.326762	-0.227096	0.12146	0.633755	0.197969	0.406462	0.0043907	-0.323408	0.0334752	0.139199	-0.084953	0.247403	0.321011	-0.158658	-0.130015	0.00221355	0.382216	0.265879	0.253572	0.515009	0.0722523	0.632787	0.198359	0.634644	0.806652	0.503304	0.0346574	0.596815	0.171885	0.00505964	0.400137	0.83809	0.342122
hsa-miR-1246	hsa-miR-1246	midnightblue	0.16431	0.509057	0.105449	-0.0872473	-0.110418	-0.0875633	0.213198	0.323785	-0.273562	0.0885085	0.4828	0.186838	-0.161855	0.00296588	0.204477	-0.217945	0.133298	0.727388	0.350134	0.218158	-0.131956	-0.252826	-0.0549339	-0.0309632	0.0789785	0.164608	0.449029	-0.0680822	-0.256602	0.130098	0.432533	0.0425662	0.186836	0.331159	0.00129277	0.534506	0.607622	0.515312	0.606317	0.205174	0.0505914	0.101355	0.602421	0.00247367	0.268178	0.338535	0.9861
hsa-miR-1261	hsa-miR-1261	midnightblue	-0.425104	-0.0251268	0.344332	0.203848	-0.265164	0.0485897	-0.110116	0.066076	-0.289774	0.149956	0.320044	-0.259693	0.073576	0.158486	0.117996	-0.140806	0.159569	0.575506	-0.0175514	0.0920303	-0.35152	-0.171454	-0.344812	0.225799	-0.134118	0.0272434	0.0200786	-0.295226	-0.177474	-0.128596	-0.120775	0.13429	0.145117	0.00872168	0.882645	0.0368976	0.226218	0.112714	0.775197	0.516468	0.697605	0.0819163	0.375692	0.0534751	0.120615	0.66518	0.348817
hsa-miR-1271-5p	hsa-miR-1271-5p	midnightblue	-0.175412	0.22286	0.233622	0.236977	0.0395345	-0.124816	0.0831678	0.0620557	-0.316338	-0.0420013	0.113232	0.137628	-0.291138	-0.391602	0.094017	-0.109334	-0.131362	0.809619	0.194995	0.302747	0.0680056	-0.357505	-0.00413838	-0.0746976	-0.0320335	-0.0749645	0.17944	-0.433571	-0.247437	-0.300203	0.0248671	0.0733639	0.0449406	0.299061	0.184899	0.164033	0.157888	0.816293	0.461698	0.624576	0.715211	0.0564589	0.805044	0.504597	0.41662	0.0804235	0.0165359
hsa-miR-1291	hsa-miR-1291	midnightblue	0.0785995	0.268775	0.25861	0.185815	0.230381	-0.0567058	0.0439076	0.370961	-0.0200269	0.0549806	0.0786002	0.245493	-0.272639	-0.200891	0.118149	0.288224	0.132969	0.593551	0.117994	0.580305	0.0627125	-0.254722	0.434276	0.305426	0.167471	-0.134406	0.187263	-0.19944	0.177388	-0.221771	-0.0498195	0.00758593	0.257666	0.643788	0.107717	0.122226	0.270855	0.170129	0.738864	0.796378	0.0237998	0.906346	0.746544	0.643785	0.143046	0.102558	0.23317
hsa-miR-1301-3p	hsa-miR-1301-3p	midnightblue	-0.111391	0.457153	0.175472	0.285996	0.103846	-0.032628	0.292405	0.528804	-0.154755	0.547505	0.677993	0.0363502	-0.113104	0.0688854	0.186669	-0.260203	0.39549	0.81904	0.456272	0.294028	-0.230432	-0.231156	-0.00571642	0.243611	-0.182628	-0.0799539	0.359568	-0.171268	0.0164146	0.0541636	0.467758	0.237783	0.594855	0.511596	0.00444746	0.298894	0.0861641	0.540771	0.847972	0.0790556	0.000766154	0.360425	0.000452927	4.01935e-06	0.830866	0.505081	0.685394
hsa-miR-212-5p	hsa-miR-212-5p	midnightblue	-0.194037	0.186051	0.201404	0.101532	-0.101193	0.171075	0.265619	0.385295	-0.449651	0.356918	0.432703	-0.243062	-0.348788	0.145453	0.0556297	-0.232194	0.110755	0.637069	0.0738395	0.264764	-0.252535	-0.0956345	0.0367924	0.195115	-0.243655	-0.0618746	0.324545	-0.0477328	-0.0745687	0.22114	0.220229	0.204676	0.307469	0.249835	0.270236	0.231954	0.549878	0.551216	0.311357	0.112075	0.0185251	0.00523677	0.0301193	0.00747675	0.147175	0.0343685	0.390357
hsa-miR-221-5p	hsa-miR-221-5p	midnightblue	0.0443309	0.63164	0.470764	-0.0332571	-0.27095	-0.211327	0.160801	0.425971	-0.220977	0.227038	0.604292	0.18831	-0.0508466	0.130183	0.308634	0.0419009	0.469051	0.862688	0.141782	0.38664	-0.255897	-0.489374	0.0504113	0.0425194	-0.159966	0.0390699	0.410837	-0.0211043	-0.298752	0.0753954	0.408708	0.303564	0.270912	0.794457	2.75926e-05	0.00327581	0.845076	0.10479	0.209272	0.341731	0.00857112	0.188733	0.176586	7.47392e-05	0.264356	0.765042	0.442504
hsa-miR-30e-3p	hsa-miR-30e-3p	midnightblue	0.0569821	0.0889479	0.0331626	0.313312	0.0658931	-0.0302827	0.219753	-0.0268765	-0.495584	0.185191	0.451214	0.0110251	-0.0955802	0.0285833	0.215178	-0.630769	-0.237645	0.670572	0.363919	0.0465798	-0.0683491	-0.0586731	-0.396506	0.0812781	0.0553971	0.250329	0.281389	-0.338323	-0.433626	0.281436	0.301413	0.084708	0.1348	0.737637	0.600614	0.84551	0.0589936	0.698403	0.858785	0.191256	0.874535	0.00181512	0.272494	0.00506305	0.948363	0.57362	0.866637
hsa-miR-409-5p	hsa-miR-409-5p	midnightblue	-0.0513159	0.258677	0.292998	0.253815	0.0129789	-0.266884	0.0912213	0.0670303	-0.29833	-0.0218658	0.297767	0.275292	-0.188748	-0.263571	0.298576	-0.195002	-0.0109961	0.88009	0.323248	0.295309	-0.0154883	-0.450686	-0.0324864	-0.041496	0.131433	0.0469658	0.166422	-0.461204	-0.338296	-0.222166	0.119742	0.0634986	0.182148	0.762936	0.122127	0.0784217	0.129556	0.939228	0.110313	0.591299	0.693449	0.0728963	0.897789	0.073465	0.0991269	0.263228	0.114973
hsa-miR-4677-3p	hsa-miR-4677-3p	midnightblue	-0.18921	0.230576	-0.207486	0.18723	0.233765	-0.125227	0.223053	0.327032	0.0271428	0.376338	0.33813	-0.263118	-0.202393	-0.275443	0.0137194	-0.331855	0.110659	0.470957	0.347577	0.183792	0.120377	-0.0670034	0.1925	-0.0567684	-0.0769313	0.0633269	0.226572	-0.0874965	0.0460073	0.00414543	0.388025	0.269476	0.439837	0.262038	0.169757	0.217862	0.267157	0.163767	0.460212	0.184508	0.0481903	0.873302	0.0216912	0.0406679	0.115622	0.229622	0.0989349
hsa-miR-501-3p	hsa-miR-501-3p	midnightblue	-0.0297143	0.536729	0.224375	0.0969326	-0.148719	-0.163152	0.148778	-0.0299862	-0.438205	0.248174	0.426885	0.192733	-0.161401	0.0936888	0.057857	-0.170554	0.0444063	0.850828	0.214427	0.419205	-0.0588122	-0.252179	-0.026676	0.035854	-0.118954	0.188357	0.31115	-0.315639	-0.350165	0.214668	0.247137	0.0855265	0.0108087	0.86141	0.00061545	0.181852	0.568184	0.379686	0.334625	0.379495	0.860154	0.0066734	0.138592	0.00841502	0.253094	0.33991	0.581262
hsa-miR-502-3p	hsa-miR-502-3p	midnightblue	0.147036	0.653311	0.125101	-0.0108083	0.0484764	-0.0475649	0.0975166	-0.0179364	-0.045594	0.264522	0.141038	0.340803	-0.229991	-0.216242	0.0348055	0.105075	0.0276086	0.732991	0.301373	0.526659	0.318138	-0.323292	0.321511	0.0888415	0.0579168	0.177101	0.284781	-0.31856	-0.0612142	0.012076	0.353621	0.149087	0.0190948	0.385164	1.16747e-05	0.460668	0.949377	0.775708	0.77982	0.565844	0.916085	0.788732	0.113621	0.405055	0.0390061	0.170874	0.198626
hsa-miR-532-3p	hsa-miR-532-3p	midnightblue	0.293348	0.33066	-0.068379	0.122307	0.338899	0.0882257	0.34286	0.46834	0.0202125	0.231725	0.324874	0.207396	-0.360154	-0.0264591	0.216678	-0.128647	0.0800963	0.430776	0.41982	0.321082	0.012834	-0.0260729	0.31967	0.1328	0.16914	-0.108235	0.291712	-0.0410746	0.0495121	0.175591	0.320548	-0.0515838	0.498219	0.0780486	0.0456177	0.687589	0.47082	0.0401842	0.603586	0.0377652	0.00346228	0.905481	0.167581	0.0497758	0.218066	0.0285525	0.876468
hsa-miR-664b-3p	hsa-miR-664b-3p	midnightblue	0.228002	0.0645965	0.267319	0.0538591	-0.138874	-0.342251	0.251332	0.464305	-0.439667	-0.0650784	0.458986	0.105817	0.0613404	0.0328173	0.39024	-0.207743	0.184157	0.550589	0.236877	-0.00329089	-0.34514	-0.253208	-0.202307	0.0630987	0.0848211	-0.130045	0.428524	-0.0500638	-0.412202	-0.0697684	0.0953228	0.210699	0.421956	0.174707	0.704067	0.109711	0.751549	0.41237	0.0381297	0.133478	0.00379315	0.00647279	0.70196	0.0042711	0.533072	0.718359	0.8471
hsa-miR-7704	hsa-miR-7704	midnightblue	0.14198	0.461967	0.387857	0.17094	0.0446711	-0.0475028	0.00181754	0.621977	-0.252529	0.191615	0.543934	0.301334	-0.258128	0.0531321	0.414382	-0.0140181	0.354767	0.737321	0.253704	0.29681	-0.218283	-0.393051	0.0431055	0.0659708	-0.068928	0.0682799	0.401116	0.056879	-0.0559945	-0.0127375	0.386739	0.349385	0.404552	0.401892	0.00399724	0.0176942	0.311743	0.792914	0.7801	0.991482	3.96608e-05	0.131577	0.255911	0.000501938	0.0699216	0.122948	0.754799
hsa-miR-99b-5p	hsa-miR-99b-5p	midnightblue	-0.0202042	0.335364	0.236276	0.309808	0.0697451	-0.217727	0.228689	0.161399	-0.417904	0.145657	0.509091	0.217611	-0.269652	-0.0345599	0.182232	-0.335057	0.0321895	0.894696	0.351817	0.272648	-0.112147	-0.2628	-0.0930853	0.00574999	0.0296781	0.0669428	0.341295	-0.367701	-0.324258	0.0474182	0.248164	0.0576414	0.255081	0.90552	0.0424474	0.159158	0.0620396	0.681673	0.195485	0.173376	0.339914	0.0100605	0.389684	0.00129162	0.19573	0.10653	0.839084
hsa-let-7b-5p	hsa-let-7b-5p	orange	0.140236	0.0208073	-0.534949	0.341994	0.532401	-0.129934	0.357839	0.123514	-0.1283	0.30797	0.259146	0.248461	-0.39371	-0.148534	0.11156	-0.736172	-0.262447	0.336986	0.902047	-0.217046	0.0875282	0.18168	0.0788345	0.045777	0.368134	-0.010313	0.124232	-0.44628	0.0831154	0.101367	0.294571	-0.192118	0.662995	0.407758	0.902713	0.000646778	0.0382839	0.000694111	0.443384	0.0296663	0.46642	0.44919	0.0636865	0.121426	0.138122	0.0159123	0.380285
hsa-miR-1306-3p	hsa-miR-1306-3p	orange	0.37195	0.374306	-0.41116	-0.191804	0.0851757	-0.0386987	0.558854	0.092735	-0.0756236	0.27155	0.223697	0.351503	-0.332398	0.0532048	-0.0647451	-0.377833	-0.128658	0.152512	0.756696	-0.422581	0.0111065	0.1224	0.110768	-0.0721034	0.193117	-0.14727	0.326888	-0.20465	-0.129014	0.312381	0.478082	-0.21539	0.430482	0.0233994	0.022469	0.0114693	0.255433	0.616207	0.820112	0.000324225	0.585133	0.656428	0.103994	0.18321	0.032898	0.0444246	0.754474
hsa-miR-145-5p	hsa-miR-145-5p	orange	0.359966	-0.0287362	-0.35727	0.138065	0.394075	-0.328242	0.0942917	-0.199354	-0.0201007	-0.153484	-0.0820148	0.498801	-0.235626	-0.355889	0.20506	-0.368199	-0.357434	0.0123714	0.700354	-0.333551	0.293869	-0.0385019	0.101697	-0.277865	0.485219	0.119108	-0.0444214	-0.3401	-0.118998	-0.109714	0.135451	-0.1526	0.283317	0.0286419	0.86593	0.0299453	0.415127	0.0158063	0.0473195	0.578821	0.236841	0.906002	0.364432	0.629402	0.00167591	0.160342	0.0306318
hsa-miR-148a-5p	hsa-miR-148a-5p	orange	0.0268396	0.124511	-0.569402	0.0628045	0.228435	-0.0200056	0.179225	-0.260596	0.194291	0.210469	0.0827738	0.104778	-0.0708039	-0.0864775	-0.0878379	-0.499393	-0.240229	0.120176	0.64542	-0.197566	0.211673	0.223206	0.0659534	0.0698338	0.231438	0.170259	0.0660315	-0.52272	0.0232585	0.0499847	0.245343	-0.33887	0.258764	0.874706	0.462802	0.000235049	0.711921	0.173866	0.906445	0.288513	0.119283	0.249203	0.211171	0.626223	0.537126	0.6771	0.610806
hsa-miR-193a-5p	hsa-miR-193a-5p	orange	-0.0357272	0.355497	-0.352734	0.0429306	0.374098	-0.0144856	0.391147	0.0942797	-0.0485255	0.342177	0.0457166	0.331289	-0.604508	-0.16727	-0.212649	-0.206213	-0.135345	0.410325	0.691472	0.0360785	0.164297	0.112662	0.410084	0.156305	0.129469	-0.288317	0.23285	-0.441286	0.175531	-0.0268939	0.212614	-0.289594	0.442187	0.833724	0.030829	0.0322482	0.800817	0.0225501	0.932188	0.0166731	0.57887	0.775486	0.0381738	0.788177	0.0451831	7.41806e-05	0.322401
hsa-miR-382-5p	hsa-miR-382-5p	orange	0.127198	-0.0934317	-0.560861	0.305983	0.493853	-0.206191	0.149915	-0.0511943	-0.0522425	0.0332242	0.101647	0.104604	-0.277637	-0.370203	0.173108	-0.701494	-0.412974	0.100412	0.720399	-0.360365	0.273518	0.169184	-0.098906	-0.37699	0.250574	0.200347	0.0379173	-0.275222	-0.122786	0.0122416	0.243982	-0.143029	0.371171	0.453125	0.582304	0.000305237	0.0655053	0.00189414	0.220813	0.375824	0.763482	0.758781	0.845227	0.549421	0.537805	0.0961668	0.02411
hsa-miR-412-5p	hsa-miR-412-5p	orange	0.0878015	-0.064899	-0.264519	-0.0679998	0.156861	-0.114114	0.217428	0.222122	-0.138823	-0.0956402	0.102361	0.185919	-0.2409	-0.326129	0.243394	-0.388093	-0.179139	0.184434	0.68742	-0.334335	-0.0273981	0.0167131	-0.00644949	-0.212965	0.207756	-0.135031	0.205472	-0.165188	-0.172193	-0.166817	0.239788	-0.0714355	0.509913	0.605334	0.702744	0.113625	0.689235	0.353844	0.501263	0.196116	0.186395	0.412544	0.573379	0.546605	0.27058	0.150919	0.048849
hsa-miR-425-3p	hsa-miR-425-3p	orange	0.017051	0.234193	-0.285035	0.423049	0.513207	0.160987	0.259492	0.0746527	-0.0342802	0.522864	0.367101	0.186341	-0.315472	-0.190934	0.128845	-0.548848	-0.211918	0.563121	0.742076	0.121324	0.170852	-0.022045	-0.0131949	0.283812	0.14549	0.120526	0.152194	-0.467138	-0.0560416	0.191279	0.518508	-0.0734219	0.43618	0.920214	0.162975	0.0872713	0.00908717	0.00116117	0.341165	0.120912	0.660573	0.84037	0.000899722	0.0254157	0.269475	0.0571753	0.257637
hsa-miR-548q	hsa-miR-548q	orange	0.255357	0.274326	-0.109325	0.0229219	0.115477	-0.0909861	0.218957	0.265692	-0.388797	0.348403	0.174041	0.172038	-0.289233	0.126948	-0.00960308	-0.0865158	-0.0574088	0.37205	0.517229	-0.152446	-0.0436725	0.107014	0.0130954	0.286727	0.148461	-0.0520148	0.315779	-0.1111	0.0780517	0.191055	0.0262092	-0.0451116	0.392571	0.127164	0.100367	0.519506	0.89288	0.496129	0.59226	0.192912	0.111972	0.0173971	0.0345813	0.302914	0.308599	0.082515	0.45402
hsa-miR-574-5p	hsa-miR-574-5p	orange	-0.101407	0.389584	-0.214588	-0.0294972	0.149909	-0.0186803	0.127838	0.0521772	0.178188	0.329029	0.0432603	0.34939	-0.410945	-0.156262	0.0972517	-0.0233704	0.0764743	0.279719	0.589806	-0.0665231	-0.00483	-0.202201	0.278523	-0.0695751	0.057384	-0.30387	-0.0970251	-0.393343	-0.0376408	-0.211518	0.143891	-0.104546	0.458073	0.550371	0.0171519	0.202166	0.862413	0.375842	0.912618	0.450835	0.759074	0.291358	0.0467604	0.799318	0.0340375	0.0115168	0.35571
hsa-miR-652-3p	hsa-miR-652-3p	orange	0.0634736	0.337027	-0.382332	0.276965	0.279345	-0.0414857	0.247325	-0.0394128	-0.255866	0.404576	0.277113	0.131644	-0.189292	-0.29082	0.0220144	-0.600002	-0.27821	0.523761	0.66438	-0.00870865	0.289011	-0.103009	-0.163111	-0.0590331	0.0317409	0.233317	0.147887	-0.322664	-0.0838118	0.156717	0.454018	0.036783	0.154825	0.708985	0.0413699	0.0195267	0.0970079	0.094055	0.807392	0.139992	0.816849	0.126383	0.0130029	0.0968232	0.437358	0.261828	0.0807692
hsa-miR-877-5p	hsa-miR-877-5p	orange	0.437267	0.0285898	-0.442303	0.125355	0.434511	0.078134	0.300813	0.16774	-0.0534638	0.16409	0.168915	0.190256	-0.285542	0.0565427	0.126574	-0.473591	-0.247485	0.0196586	0.696868	-0.271941	0.164199	0.431022	0.0402185	0.00272577	0.315106	0.104669	0.307445	-0.114807	0.106281	0.250978	0.278895	-0.0981747	0.504703	0.00680491	0.866607	0.00612433	0.459752	0.00720401	0.645759	0.0704302	0.321023	0.753315	0.331818	0.317597	0.259362	0.0866869	0.739589
hsa-miR-93-5p	hsa-miR-93-5p	orange	0.323916	0.532442	-0.219134	0.0321254	0.134361	-0.167129	0.250762	-0.163089	0.147131	0.271276	0.424155	0.359488	-0.0237921	0.0484056	0.135846	-0.368423	0.0679285	0.377656	0.633366	-0.0828511	0.138134	-0.251173	-0.0424493	-0.0294415	0.43331	0.347489	0.088792	-0.3157	-0.184678	0.260521	0.570328	-0.0961364	0.188725	0.0504925	0.000693326	0.192543	0.850287	0.42787	0.322814	0.13439	0.334815	0.384853	0.104357	0.00888886	0.0288692	0.888838	0.776027
hsa-miR-1296-3p	hsa-miR-1296-3p	paleturquoise	0.0675493	0.198523	-0.0329784	0.267162	0.473933	0.0820835	0.0470183	0.0937152	0.510662	0.405223	-0.0579995	0.183181	-0.11521	-0.331257	-0.00342437	0.342686	0.0245686	0.0853728	0.046105	0.691279	0.455521	0.0911674	0.527367	0.0433728	-0.0851697	-0.0552066	-0.053813	0.0509223	0.269026	0.119011	0.161299	-0.0657647	0.13283	0.691192	0.238841	0.846358	0.109928	0.00304526	0.629114	0.782289	0.581155	0.00124038	0.0128448	0.733122	0.277826	0.497133	0.045205
hsa-miR-1973	hsa-miR-1973	paleturquoise	0.150115	0.169535	0.521747	0.0639939	-0.103066	0.0798281	-0.0569994	0.30486	0.0180024	0.0414976	0.21563	-0.0181333	0.190855	0.181032	0.145441	0.487579	0.424082	0.164043	-0.43865	0.73883	-0.0989061	-0.18905	0.213577	0.143018	-0.121964	0.0925225	0.0659452	0.336772	0.235372	0.0483486	-0.0630015	0.157655	-0.0898045	0.375179	0.315798	0.000927025	0.706705	0.543833	0.638598	0.73756	0.0665509	0.915777	0.807338	0.199931	0.915167	0.257836	0.283598
hsa-miR-219a-1-3p	hsa-miR-219a-1-3p	paleturquoise	0.306215	0.359551	0.257607	-0.0536838	0.0357099	0.0538631	0.0456232	0.194958	-0.330373	0.0354202	0.0307067	0.200954	-0.128942	-0.0193621	-0.000248539	0.270927	-0.0682801	0.340319	-0.0732012	0.465251	0.182501	0.134571	0.0864684	-0.140707	-0.231209	0.0742342	0.471089	0.25718	-0.0480457	0.258708	0.144435	0.283688	-0.170008	0.0652904	0.0288394	0.123734	0.752332	0.833803	0.751531	0.7886	0.247551	0.0458166	0.835133	0.856828	0.233021	0.446905	0.909441
hsa-miR-3157-3p	hsa-miR-3157-3p	paleturquoise	-0.356944	0.218027	-0.0400329	-0.0347163	-0.075304	0.071425	0.00387824	-0.0699364	0.139477	0.411224	0.142449	-0.213017	0.0683138	0.0823902	-0.16237	0.1085	0.190965	0.228496	-0.0920026	0.564401	-0.0431097	0.0641533	0.266398	0.229488	-0.29914	-0.00307634	-0.0284019	-0.0689947	0.181685	0.159685	-0.00529326	-0.202267	0.0111462	0.0301065	0.194855	0.814017	0.838365	0.657791	0.674422	0.981825	0.680845	0.410324	0.0114552	0.400324	0.205567	0.687872	0.627829
hsa-miR-376c-3p	hsa-miR-376c-3p	paleturquoise	0.138289	0.200443	0.198362	0.0609384	0.118144	-0.0881242	0.101512	0.188489	0.26012	0.0334147	0.00654	0.165822	0.130971	-0.259164	0.18205	0.255343	0.244417	0.255045	-0.0986738	0.6349	0.130257	-0.383161	0.475687	0.232035	-0.0204149	-0.16351	0.0809925	-0.152457	0.0282081	-0.291999	0.137911	0.259008	0.108899	0.414364	0.234235	0.239229	0.72013	0.486166	0.604004	0.549956	0.263896	0.119983	0.84435	0.969356	0.326667	0.439724	0.121399
hsa-miR-379-3p	hsa-miR-379-3p	paleturquoise	0.0379749	0.28329	0.143609	0.264102	0.131781	0.011411	-0.113208	-0.110353	0.310747	0.385134	0.119296	-0.00330978	0.119462	0.00927151	0.147297	0.0796318	0.183091	0.254462	-0.0958727	0.437981	0.280252	-0.293827	0.259454	0.257116	-0.00440923	0.386424	-0.128181	-0.165798	0.199125	0.0881068	0.255594	0.258691	-0.0663424	0.823423	0.0893111	0.396457	0.114217	0.436875	0.946558	0.504687	0.515563	0.0612116	0.0185784	0.481894	0.984489	0.48128	0.956567
hsa-miR-4284	hsa-miR-4284	paleturquoise	-0.186021	0.220546	0.283345	0.130137	0.0140721	0.222924	-0.0390794	0.0751255	0.142609	0.345131	-0.0303199	-0.116732	-0.030825	0.00946144	-0.132775	0.4532	0.207356	0.219069	-0.423434	0.864719	0.157328	-0.0135174	0.429247	0.157955	-0.366882	-0.0453828	-0.0438719	0.0919805	0.344545	0.0716456	-0.0765802	0.136292	-0.155763	0.270315	0.189621	0.0892453	0.442667	0.934119	0.184768	0.818372	0.658553	0.399787	0.0364331	0.858613	0.491427	0.856283	0.955678
hsa-miR-4424	hsa-miR-4424	paleturquoise	0.0912058	0.231436	0.0537547	0.051748	0.0347704	-0.160899	0.0661021	-0.0675272	-0.0315196	0.0364367	0.140303	0.0598517	-0.0102059	-0.00169263	-0.139689	0.174269	0.0502646	0.157967	-0.186937	0.473167	0.0410015	-0.0587816	0.226453	-0.0178471	-0.124243	-0.0379067	0.148292	-0.00747155	-0.177434	0.183243	-0.0656004	-0.0881411	-0.101534	0.591363	0.168126	0.752015	0.760998	0.838117	0.341433	0.697492	0.691288	0.853079	0.830469	0.40753	0.724926	0.952195	0.992067
hsa-miR-4485-3p	hsa-miR-4485-3p	paleturquoise	0.0525275	0.434422	0.316557	0.0690238	-0.0105545	0.0615182	0.135057	0.0552452	-0.0814113	0.188972	0.106098	0.0814963	-0.112224	-0.000369197	-0.111659	0.371258	0.0940181	0.482771	-0.244794	0.864488	0.142028	-0.100422	0.357518	0.0950774	-0.201496	0.0254365	0.183732	-0.0231583	-0.0187179	0.1868	0.032164	0.0191048	-0.195963	0.757505	0.00721723	0.0562791	0.684794	0.950564	0.717576	0.42546	0.745364	0.631935	0.262651	0.53198	0.631578	0.508424	0.99827
hsa-miR-503-5p	hsa-miR-503-5p	paleturquoise	0.104424	0.131773	0.180602	0.255161	0.198264	-0.139398	0.169019	0.315767	0.119371	0.124046	0.473525	0.0908754	0.20628	-0.0152529	0.381842	-0.165009	0.328315	0.427381	0.20089	0.454686	-0.165799	-0.124123	0.0639921	0.0266356	-0.0398833	-0.0410593	0.247003	-0.111799	-0.0830754	-0.050675	0.292633	0.159015	0.427685	0.538508	0.436904	0.284762	0.127467	0.239466	0.410595	0.317295	0.0569309	0.481617	0.464488	0.00307414	0.592712	0.220609	0.928605
hsa-miR-548n	hsa-miR-548n	paleturquoise	-0.343848	-0.0403926	0.207899	0.391079	0.172869	0.0167447	-0.370374	-0.118935	0.103635	0.215298	0.0365184	-0.146104	0.22899	-0.163101	0.219191	0.116282	0.0356467	0.245583	-0.142568	0.57552	0.178453	-0.0270583	-0.0913286	-0.00843931	-0.302914	0.223004	-0.220242	-0.0580818	-0.0270748	-0.0753157	-0.107907	0.166866	-0.0870472	0.037181	0.812376	0.216926	0.0166935	0.306232	0.921643	0.0240397	0.483231	0.5416	0.200642	0.830095	0.388215	0.172794	0.334778
hsa-let-7b-3p	hsa-let-7b-3p	pink	0.21564	0.210924	-0.336491	0.168738	0.484316	-0.00482494	0.2435	-0.182015	0.386237	0.282491	-0.327011	0.0842056	-0.0415292	-0.640821	-0.282012	0.15587	-0.295584	0.041374	0.329863	0.299817	0.781635	0.10413	0.340228	-0.0438628	0.149984	0.0521571	-0.0366746	-0.189519	0.318531	-0.0965887	0.141102	-0.132037	-0.062938	0.19991	0.210162	0.041715	0.318111	0.002386	0.97739	0.146424	0.280947	0.0182159	0.0902558	0.0482059	0.620244	0.807194	1.93221e-05
hsa-let-7d-3p	hsa-let-7d-3p	pink	0.344595	0.151531	-0.271595	0.177232	0.616758	0.14626	0.063639	-0.335949	0.307001	0.0814994	-0.404793	0.268195	-0.314993	-0.545653	-0.158986	0.11536	-0.527886	-0.037153	0.298674	0.191887	0.866012	0.202917	0.293675	-0.131862	0.288197	0.233973	0.0169401	-0.156341	0.154289	0.0817844	0.198564	-0.0764507	-0.20547	0.0367442	0.370639	0.103933	0.293997	4.80074e-05	0.387704	0.70826	0.0420655	0.0645682	0.631565	0.0129498	0.108509	0.0575743	0.000477793
hsa-let-7f-1-3p	hsa-let-7f-1-3p	pink	0.388975	0.520421	-0.0146147	-0.0254482	0.111924	-0.203878	0.191097	0.0750786	0.185133	0.168153	-0.00443078	0.190191	0.0535149	-0.330216	-0.130237	0.357517	0.0880237	0.215495	0.0964765	0.388273	0.517414	-0.215969	0.345301	-0.0459195	0.0324089	0.0992089	0.242093	0.0231152	0.0571256	-0.0471547	0.198667	0.136533	-0.0750485	0.0173414	0.000960376	0.931585	0.881154	0.509564	0.22615	0.257222	0.658753	0.272649	0.319817	0.979236	0.259529	0.753087	0.0459263
hsa-miR-126-3p	hsa-miR-126-3p	pink	0.155177	-0.261609	-0.149774	0.249107	0.407629	0.104179	-0.291078	-0.576278	0.310452	-0.282728	-0.50808	0.01264	0.0804146	-0.636468	-0.00508296	-0.0415969	-0.621026	-0.22128	-0.0494901	-0.00262131	0.7864	0.0640604	-0.166056	-0.28445	0.302666	0.481333	-0.246346	-0.129572	-0.0953098	-0.117021	0.0492891	0.0933857	-0.539038	0.359102	0.117802	0.376278	0.137068	0.0122716	0.539465	0.0804888	0.000189461	0.0614704	0.0899754	0.00132559	0.940812	0.636126	2.29108e-05
hsa-miR-136-5p	hsa-miR-136-5p	pink	0.158963	0.129767	0.0222574	-0.194747	0.0347698	-0.118504	-0.165215	-0.146191	0.320853	-0.109177	-0.425213	0.154966	0.0718328	-0.409949	-0.0445971	0.470316	-0.0349494	-0.159098	-0.285285	0.380376	0.574511	-0.191097	0.485412	-0.107081	0.0249746	0.124018	-0.0410891	0.167161	0.214016	-0.167005	0.0313674	0.215506	-0.372	0.347352	0.443976	0.895969	0.248074	0.83812	0.484829	0.328467	0.387932	0.0528404	0.520075	0.00870253	0.359763	0.672666	0.0117393
hsa-miR-139-5p	hsa-miR-139-5p	pink	0.40968	0.0231045	-0.27768	0.225704	0.573691	0.0238437	0.153704	-0.0841765	0.291705	0.048249	-0.140193	0.0215751	-0.0675972	-0.638373	0.0217253	-0.151201	-0.446135	0.0959706	0.35856	0.0698916	0.733906	0.0966156	0.0984065	-0.0560931	0.352058	0.284704	0.20821	-0.101233	-0.0736475	0.0897523	0.395723	0.155272	0.0315982	0.0118	0.892032	0.0961134	0.17921	0.000205582	0.888599	0.363737	0.620366	0.0798084	0.776733	0.407901	0.899141	0.690984	2.1272e-05
hsa-miR-146a-3p	hsa-miR-146a-3p	pink	-0.0255035	-0.314692	-0.262688	0.280378	0.384873	-0.00630846	-0.324772	-0.45457	0.373593	-0.159899	-0.470725	0.044532	0.193933	-0.584283	-0.0197575	-0.0603046	-0.439815	-0.182503	0.227307	-0.131486	0.567069	0.0326406	-0.139206	-0.0201957	0.424063	0.304233	-0.437421	-0.298338	0.180961	-0.341028	-0.149166	-0.143925	-0.207081	0.880898	0.0578266	0.11624	0.0927943	0.0186652	0.97044	0.0498518	0.00470673	0.0227474	0.344482	0.00327873	0.793545	0.250094	0.000146506
hsa-miR-193b-3p	hsa-miR-193b-3p	pink	0.417791	0.0727853	0.0781405	0.0875323	0.388258	0.407893	-0.039821	0.295198	0.217618	0.000458543	-0.0125104	-0.178574	-0.0465726	-0.278935	0.0212148	0.16248	-0.19922	0.00554592	-0.088726	0.259572	0.506843	0.346114	-0.0507062	-0.0655123	0.00833614	0.381859	0.481464	0.469259	0.0999459	0.281803	0.424285	0.333754	-0.129159	0.0100828	0.668572	0.645731	0.606445	0.0175668	0.0122099	0.814984	0.0761041	0.195716	0.997851	0.941417	0.290297	0.784303	0.0945585
hsa-miR-197-3p	hsa-miR-197-3p	pink	0.174826	-0.0860852	-0.254602	0.257903	0.489116	0.385311	0.0771173	-0.0886433	0.20318	0.184319	-0.413062	0.000830016	-0.236201	-0.495264	-0.24771	0.0661724	-0.542408	-0.0638696	0.167434	0.112131	0.631331	0.310549	0.074554	0.113333	0.113112	-0.00391782	-0.0565302	-0.0715319	0.211324	0.06094	0.0128085	-0.106678	-0.0997767	0.300706	0.612432	0.128332	0.123288	0.002126	0.0185199	0.650072	0.601866	0.227776	0.2748	0.011056	0.99611	0.159295	0.0018295
hsa-miR-221-3p	hsa-miR-221-3p	pink	0.418714	0.0893752	-0.216065	0.0806835	0.436312	0.44865	-0.0648671	-0.152258	0.371853	-0.000980064	-0.186867	-0.0812345	0.0822121	-0.406262	-0.0054187	0.00904398	-0.427129	-0.0421778	0.16408	0.177816	0.744359	0.260746	-0.0599792	0.0391245	0.23094	0.483097	0.253037	0.0250564	0.0152863	0.167909	0.403728	0.172689	-0.238552	0.00990149	0.598858	0.199002	0.634994	0.00694093	0.0053508	0.702884	0.368321	0.0234384	0.995407	0.268102	0.632678	0.628575	0.0125945
hsa-miR-3127-5p	hsa-miR-3127-5p	pink	0.0899816	-0.0756439	-0.18548	-0.0922066	0.0672003	0.0494899	-0.0504261	-0.126208	0.105121	-0.085046	-0.302059	-0.183262	-0.142492	-0.374751	-0.114716	0.0202891	-0.294739	-0.111154	-0.0727623	-0.0616408	0.497129	-0.00488679	0.227102	-0.0368288	0.138135	0.309874	0.0678394	0.0222295	0.171448	-0.0760983	0.0861067	0.115734	-0.232177	0.596371	0.656342	0.271735	0.587282	0.69271	0.771142	0.766932	0.456678	0.535787	0.616746	0.0692177	0.277609	0.400179	0.0222966
hsa-miR-323a-3p	hsa-miR-323a-3p	pink	-0.0658166	0.198964	-0.337237	-0.0132295	0.474935	0.0852318	0.10908	-0.17467	0.156672	0.0919919	-0.242776	0.236403	-0.52405	-0.344867	-0.256514	-0.0168605	-0.295188	0.0535258	0.361723	0.138569	0.463668	0.0956987	0.48861	0.0689165	0.128374	-0.0474391	0.03281	-0.198331	0.242021	0.0272467	0.186321	-0.314041	0.0137037	0.698737	0.237778	0.0412358	0.938056	0.00297539	0.615974	0.520448	0.301143	0.354432	0.588156	0.147666	0.158928	0.000871495	0.0365861
hsa-miR-331-3p	hsa-miR-331-3p	pink	0.254754	0.0825743	-0.183206	0.194085	0.42068	0.181763	-0.0485946	-0.0928678	0.176329	0.0448147	-0.125525	0.153044	-0.203688	-0.344093	-0.0350492	-0.138658	-0.316297	0.0387677	0.18811	0.0530662	0.594022	0.0916888	-0.00267964	-0.180887	0.299949	0.38723	0.0278071	0.0802633	0.2402	0.144686	0.343259	0.103919	-0.177391	0.128096	0.627058	0.277757	0.249716	0.00952487	0.281626	0.775175	0.584593	0.296504	0.792263	0.459136	0.365824	0.226591	0.0370375
hsa-miR-378a-5p	hsa-miR-378a-5p	pink	0.249898	0.284659	-0.425839	-0.145133	0.280377	-0.0168698	-0.0448065	-0.687636	0.265421	-0.107538	-0.571689	0.386642	-0.232283	-0.43677	-0.410097	0.152233	-0.556175	-0.195887	0.149679	0.0655686	0.826092	0.135778	0.303228	-0.283675	0.258033	0.258595	-0.0844105	-0.24194	0.00978391	0.0604104	0.0820009	-0.232728	-0.560306	0.135784	0.0877082	0.00859387	0.391412	0.0927953	0.921059	0.7923	2.57704e-06	0.112353	0.526394	0.000218901	0.0180843	0.166531	0.00687543
hsa-miR-501-5p	hsa-miR-501-5p	pink	-0.0784293	0.198227	-0.231271	0.0304334	0.197182	0.0397554	-0.246854	-0.48898	0.46101	0.182289	-0.48962	0.237931	-0.00353685	-0.282562	-0.257217	0.310714	-0.160506	-0.249154	0.0641882	0.0969104	0.542564	-0.0819865	0.233946	-0.0234217	0.131966	0.158309	-0.52768	-0.195812	0.228817	-0.141307	-0.0495164	-0.115641	-0.333635	0.644509	0.239555	0.16844	0.858089	0.242093	0.815284	0.140772	0.00213301	0.00408341	0.280213	0.00210019	0.156174	0.983425	0.0901714
hsa-miR-576-5p	hsa-miR-576-5p	pink	0.125439	-0.107251	-0.167243	0.0666654	0.166728	-0.0274521	-0.00920976	-0.334528	-0.108694	-0.165291	-0.491476	-0.0623774	-0.117044	-0.409349	-0.384812	0.0439325	-0.408338	-0.145034	-0.220137	0.0444976	0.606547	0.00209534	0.162942	-0.10845	0.137426	0.174785	-0.0419913	-0.0580675	0.315327	-0.143696	-0.136037	0.15822	-0.504464	0.459446	0.527507	0.32248	0.695037	0.323993	0.87187	0.956856	0.0429973	0.521934	0.32824	0.00200753	0.713797	0.490261	0.011875
hsa-miR-598-3p	hsa-miR-598-3p	pink	0.260476	-0.262008	-0.128135	0.413545	0.437889	0.0216623	0.0851311	-0.287525	-0.123414	0.0421908	-0.214035	-0.103123	0.109268	-0.39543	-0.316602	-0.115752	-0.518517	-0.0788487	-0.0994604	0.188908	0.619568	0.260014	-0.139457	0.0560276	0.110891	0.297574	0.0790941	0.0197003	0.168479	0.217648	0.00674412	0.021076	-0.39437	0.11946	0.117223	0.449776	0.0109531	0.00671743	0.898735	0.616392	0.0844258	0.466786	0.804182	0.203358	0.543607	0.519723	0.0154183
hsa-miR-6724-5p	hsa-miR-6724-5p	pink	-0.0134638	-0.190797	-0.528612	0.0966514	0.269785	0.157074	-0.124185	-0.376897	0.0194181	0.0965822	-0.406765	-0.162644	-0.142727	-0.356735	-0.103171	-0.216859	-0.553244	-0.35452	0.15079	-0.140466	0.511096	0.368129	0.0184088	-0.420066	-0.171786	0.188764	-0.19257	-0.034872	0.124497	0.0615889	-0.0884868	0.00888345	-0.16689	0.936961	0.257985	0.000770166	0.569313	0.10635	0.353185	0.463983	0.0214813	0.909181	0.569591	0.0124749	0.336152	0.399395	0.0302097
hsa-miR-98-5p	hsa-miR-98-5p	pink	0.149544	0.20869	-0.504338	0.1196	0.497191	-0.0503541	0.11387	-0.53053	0.281838	0.163154	-0.362592	0.423412	-0.212238	-0.453696	-0.282563	-0.0930704	-0.433686	0.000606423	0.470413	0.123883	0.665674	0.0460457	0.368114	-0.0315633	0.326654	0.0962066	-0.139449	-0.536441	0.152348	-0.0540095	0.18256	-0.231341	-0.133179	0.377019	0.215144	0.0014582	0.480768	0.00174436	0.767255	0.502183	0.000730798	0.0910346	0.334621	0.0274174	0.00902179	0.207271	0.00479736
hsa-miR-1268a	hsa-miR-1268a	purple	-0.347119	-0.128265	-0.43266	-0.143716	-0.0198026	-0.0126559	-0.0171861	-0.385588	-0.0333275	0.100244	-0.163376	-0.0354593	-0.191571	0.202462	-0.402276	-0.190683	-0.241672	-0.346111	0.0889617	-0.198365	-0.0337337	0.63764	0.0165034	-0.269623	-0.234131	-0.127574	-0.106708	-0.0317786	-0.0450889	0.278953	-0.189688	-0.372937	-0.0254559	0.0352984	0.449313	0.00748328	0.396102	0.90739	0.940737	0.919583	0.0184284	0.844751	0.554976	0.333953	0.834953	0.256021	0.22946
hsa-miR-1268b	hsa-miR-1268b	purple	-0.32303	-0.171481	-0.444175	-0.127838	0.00325966	0.0027038	-0.0119087	-0.382479	-0.0331885	0.0864849	-0.177028	-0.0455483	-0.206083	0.178852	-0.394386	-0.229794	-0.279269	-0.36745	0.0967305	-0.242112	-0.0133606	0.656263	0.0046271	-0.291825	-0.207676	-0.102318	-0.102436	-0.021087	-0.0327772	0.292589	-0.159604	-0.347341	-0.0211886	0.0511632	0.310192	0.0058867	0.450838	0.984724	0.987328	0.94423	0.019476	0.845391	0.610775	0.294561	0.788939	0.221059	0.289535
hsa-miR-150-5p	hsa-miR-150-5p	purple	0.163249	-0.264727	-0.094145	0.044189	0.281426	0.280228	-0.0336461	0.204396	-0.0556195	0.0796334	-0.128059	-0.315808	-0.0553067	0.0243598	-0.222194	0.102631	-0.222895	-0.38976	-0.160379	-0.0185687	0.279153	0.772449	-0.0997263	-0.0933121	-0.233998	0.116954	0.323547	0.638321	0.36574	0.405872	-0.0279235	0.0667443	-0.0553634	0.334335	0.113331	0.579415	0.795101	0.0915286	0.0929767	0.843285	0.224947	0.743697	0.639419	0.450049	0.0568967	0.745091	0.886203
hsa-miR-210-5p	hsa-miR-210-5p	purple	-0.138748	-0.246814	0.0497197	-0.225086	-0.129023	0.223256	0.06556	0.298606	-0.085209	-0.119728	-0.0429409	-0.174648	-0.227048	0.268643	-0.165652	0.112886	0.0127584	-0.203115	-0.0743071	-0.345115	-0.393436	0.50347	-0.118578	-0.0168841	-0.125802	-0.443072	0.222357	0.236605	-0.0559308	0.0866668	-0.226789	-0.136719	0.268534	0.412801	0.140839	0.770108	0.180436	0.446616	0.1841	0.699857	0.0726198	0.616068	0.480296	0.80077	0.301204	0.176565	0.107898
hsa-miR-29c-5p	hsa-miR-29c-5p	purple	-0.061254	-0.054109	-0.330196	0.231107	0.422787	0.111479	0.109509	0.0460218	-0.0659217	0.0495707	0.0086929	-0.17135	-0.265651	-0.353515	-0.199411	-0.302761	-0.442508	0.094922	0.212007	0.0846805	0.347102	0.541284	-0.165832	-0.379683	-0.178387	0.106117	0.252373	0.153149	-0.0484134	0.25821	0.137476	-0.224209	-0.0208343	0.71874	0.750433	0.04594	0.16875	0.00913471	0.511259	0.518799	0.786795	0.698279	0.770779	0.959275	0.310568	0.11203	0.0318418
hsa-miR-301a-5p	hsa-miR-301a-5p	purple	0.100989	-0.190693	-0.376012	-0.0668027	0.110998	0.370256	0.191785	-0.157407	0.0025449	-0.00362849	0.0221496	-0.145057	-0.10925	0.18636	-0.0597974	-0.515213	-0.363959	-0.188367	0.307939	-0.395847	-0.0378386	0.672374	-0.319849	-0.163943	0.0328435	0.049142	0.237753	-0.122761	-0.184386	0.283762	0.191787	-0.109649	0.137266	0.552024	0.258249	0.0218144	0.69444	0.513096	0.0240882	0.255481	0.352151	0.988073	0.982995	0.89647	0.391664	0.519794	0.269425
hsa-miR-3194-5p	hsa-miR-3194-5p	purple	0.0310788	-0.274688	-0.0583969	-0.193436	-0.0475462	0.197174	0.0219173	0.292815	0.0907866	0.0267073	0.0192774	-0.246117	0.134756	0.399726	-0.223315	0.127898	0.20842	-0.537573	-0.167587	-0.259759	-0.315067	0.496241	-0.00575443	0.199451	-0.122952	-0.208338	0.130745	0.455143	0.328978	0.230666	-0.0860972	-0.0742997	0.217632	0.855112	0.0999006	0.731361	0.251335	0.779904	0.242113	0.89755	0.078617	0.593075	0.875319	0.909836	0.142	0.426501	0.0142404
hsa-miR-361-3p	hsa-miR-361-3p	purple	-0.0352191	0.00166785	-0.322463	-0.129149	0.0164883	0.265834	0.112106	0.0076238	-0.0703827	0.356254	0.0552299	-0.386472	0.00553223	0.437094	-0.527374	-0.0493132	-0.0242455	-0.452416	-0.163646	-0.07943	0.010684	0.803039	-0.062647	-0.0510408	-0.434852	0.0241541	0.236895	0.499223	0.314301	0.645192	0.038452	-0.0453166	-0.0649358	0.836056	0.992183	0.0515953	0.446169	0.922839	0.111774	0.508869	0.964281	0.678917	0.030449	0.745433	0.0181394	0.974076	0.00682927
hsa-miR-3614-5p	hsa-miR-3614-5p	purple	0.331974	0.394688	-0.394146	-0.513455	-0.243204	0.237011	0.33363	-0.411723	-0.18879	0.0461275	-0.175007	0.202869	-0.302268	0.287218	-0.468438	-0.0513637	-0.368529	-0.0976927	0.120522	-0.0974043	0.204848	0.40578	0.214605	-0.0726802	0.0028347	0.0567522	0.365169	-0.166136	-0.0945621	0.473748	0.136718	-0.303089	-0.333754	0.0447131	0.0156298	0.0157858	0.00115368	0.146932	0.157828	0.0435947	0.0113455	0.263119	0.786317	0.300196	0.228504	0.0690156	0.0847728
hsa-miR-3679-5p	hsa-miR-3679-5p	purple	-0.253935	-0.135118	-0.169672	0.309348	0.264118	0.229745	0.243357	0.0982284	-0.131947	0.440263	0.188014	-0.514051	0.00651157	-0.0538931	-0.287018	-0.27556	-0.172221	0.145086	0.108066	0.219924	0.0719733	0.602884	-0.245247	-0.0665156	-0.290219	0.033844	0.132022	0.155878	0.188711	0.38864	0.0812689	-0.0489622	0.124041	0.12937	0.425248	0.315401	0.062448	0.114194	0.171344	0.146668	0.562998	0.436294	0.00639252	0.265123	0.00113591	0.969489	0.751397
hsa-miR-4326	hsa-miR-4326	purple	0.225277	0.204858	-0.403724	-0.128745	0.243924	0.33274	0.501319	-0.00980223	0.196698	0.3521	-0.0730989	0.0253406	-0.25068	-0.115245	-0.272177	-0.077974	-0.26086	0.00631357	0.32594	0.272328	0.238836	0.416069	0.408029	0.0779912	0.00313882	-0.189001	0.227084	-0.15686	0.0322781	0.342643	0.317938	-0.176455	0.198574	0.180056	0.223876	0.0132135	0.447603	0.145701	0.0441926	0.00157362	0.954084	0.243272	0.0325818	0.667226	0.881653	0.134523	0.497001
hsa-miR-4448	hsa-miR-4448	purple	0.0809533	-0.273582	-0.357507	0.15478	0.352502	0.277041	0.0605921	-0.0854359	0.0385732	0.267218	0.00486937	-0.448013	0.0048996	0.142523	-0.308326	-0.228053	-0.328168	-0.271985	0.0618187	-0.0979586	0.214545	0.823956	-0.155085	0.0856219	0.0392359	0.309124	0.211865	0.194211	0.270565	0.567742	0.0584648	-0.122819	0.0267099	0.633859	0.101329	0.0298288	0.360346	0.03237	0.0969127	0.721657	0.615126	0.820686	0.109851	0.977181	0.00542443	0.97704	0.400076
hsa-miR-616-5p	hsa-miR-616-5p	purple	0.0768417	-0.0760603	-0.236564	-0.339876	-0.0171991	0.292587	0.143887	-0.191596	0.103989	0.0544874	-0.292734	-0.0867234	-0.0835693	0.179249	-0.39013	0.230472	-0.246603	-0.484733	-0.167827	-0.100882	0.0972709	0.696338	0.0483871	-0.142869	-0.215088	-0.250145	0.194069	0.267509	0.0377721	0.414869	-0.103635	-0.240462	-0.20909	0.651243	0.654567	0.158636	0.0395761	0.919523	0.0788603	0.395534	0.255959	0.540209	0.748744	0.0787027	0.609788	0.622898	0.288447
hsa-miR-642a-3p	hsa-miR-642a-3p	purple	0.429382	-0.231373	-0.346902	0.153215	0.333232	0.202397	0.280824	0.0023223	-0.138831	0.091595	-0.068924	-0.174909	-0.071689	0.0445597	-0.22548	-0.224366	-0.462023	-0.210359	0.151561	-0.0472675	0.262301	0.723526	-0.0524106	0.0629328	0.143973	0.114514	0.274341	0.123582	0.148456	0.480591	-0.059712	-0.174056	0.0690366	0.00800058	0.168247	0.035421	0.365284	0.0438612	0.229611	0.0922537	0.989116	0.412517	0.589774	0.685226	0.300473	0.673285	0.793419
hsa-miR-642a-5p	hsa-miR-642a-5p	purple	-0.0838081	-0.230752	-0.284255	-0.0305381	0.180114	0.477287	-0.0907748	-0.128381	0.189033	0.0203056	-0.128443	-0.343626	-0.099726	0.190109	-0.0920407	-0.141059	-0.229476	-0.388945	0.00603522	-0.0925826	0.0671722	0.59228	-0.00916663	0.0606458	-0.0932755	0.176224	-0.0298563	0.0890229	0.220493	0.226122	-0.0530559	-0.270705	-0.00188659	0.621902	0.169423	0.0881791	0.857606	0.286089	0.00281682	0.593123	0.448899	0.262495	0.905048	0.448678	0.0373114	0.557032	0.259737
hsa-miR-664a-5p	hsa-miR-664a-5p	purple	0.0230774	-0.304611	-0.427777	0.198592	0.485679	0.397986	-0.0362927	-0.0787191	-0.140166	0.0794985	-0.397297	-0.304507	-0.290002	-0.284748	-0.328418	-0.225959	-0.607198	-0.238331	0.086631	-0.0743719	0.471913	0.662926	-0.0256935	-0.0931086	-0.052904	0.147604	0.119788	0.0889802	0.401851	0.157252	-0.0315215	0.137173	-0.121842	0.892158	0.0667851	0.008265	0.238674	0.00230949	0.0147081	0.83113	0.643282	0.407995	0.639989	0.0148966	0.0668824	0.0816659	0.087605
hsa-miR-664b-5p	hsa-miR-664b-5p	purple	-0.324288	-0.342457	-0.288331	0.0178416	0.191051	0.414241	0.0243529	0.211198	0.0435866	0.137034	0.0949496	-0.638621	-0.0322469	0.10685	-0.175537	-0.314463	-0.115624	-0.221232	0.053184	-0.0638235	-0.0951044	0.689585	-0.162972	0.133555	-0.209756	0.0856335	0.148807	0.273838	0.187743	0.256099	0.0859294	-0.124175	0.222299	0.0502131	0.0380062	0.0835191	0.916527	0.257338	0.0108062	0.886235	0.209558	0.797836	0.418651	0.576163	2.10662e-05	0.849727	0.52906
hsa-miR-92a-1-5p	hsa-miR-92a-1-5p	purple	0.133688	0.0313127	-0.378426	0.16176	0.483975	0.089545	0.203497	0.129738	-0.188707	0.195024	-0.076175	-0.0716149	-0.353533	-0.287137	-0.151216	-0.261859	-0.413864	0.181494	0.376289	0.181038	0.41877	0.578274	0.149174	-0.124613	-0.114973	0.0130198	0.418932	0.010232	0.16995	0.196331	0.104073	0.0121765	0.21257	0.430212	0.854033	0.0209158	0.338822	0.00240545	0.598161	0.227036	0.44408	0.263333	0.247389	0.654079	0.673604	0.0318327	0.0848638
hsa-miR-1185-1-3p	hsa-miR-1185-1-3p	red	-0.0846327	0.0829818	-0.409231	0.0459402	0.125031	-0.083888	0.153314	-0.27316	0.140817	0.301614	-0.256915	0.0283715	0.00862572	-0.101484	-0.442851	0.0169654	-0.107079	-0.080478	0.0643749	0.22132	0.212039	0.092065	0.510358	0.248221	-0.0671873	-0.236831	-0.135965	-0.398637	0.321357	-0.0147948	-0.145051	-0.102873	0.0319065	0.618466	0.625353	0.011902	0.787164	0.46092	0.621568	0.36497	0.101878	0.405798	0.069649	0.12478	0.867616	0.95959	0.550066
hsa-miR-1197	hsa-miR-1197	red	0.234662	0.258987	-0.163598	-0.0329855	0.23333	-0.211163	0.278981	-0.122705	0.38071	0.148617	-0.0968743	0.365963	-0.27325	0.0127584	-0.219873	0.271191	0.0815518	-0.0655645	0.208764	0.164718	0.226145	-0.0126597	0.672034	0.0966984	0.394171	-0.166562	-0.152304	-0.185302	0.292553	0.120144	-0.0591693	-0.456194	0.198132	0.16211	0.121664	0.333289	0.846325	0.164575	0.209635	0.0945015	0.469367	0.0200937	0.380017	0.568418	0.0259089	0.101761	0.940258
hsa-miR-127-3p	hsa-miR-127-3p	red	0.179949	0.440936	-0.326837	-0.183191	0.0202544	-0.0618183	0.474172	-0.027551	-0.280556	0.181808	0.166333	0.175406	-0.5094	0.113915	-0.199447	-0.316447	-0.15655	0.270873	0.188837	0.315375	0.115956	0.108208	0.58276	-0.108461	-0.133649	0.00583868	0.375631	-0.128287	-0.0452289	0.448273	0.336953	-0.114672	0.0532603	0.286537	0.00630295	0.048332	0.277798	0.905286	0.716255	0.00302846	0.871412	0.0925776	0.281505	0.325157	0.299079	0.00128139	0.502011
hsa-miR-136-3p	hsa-miR-136-3p	red	-0.111344	0.258433	-0.104123	-0.296157	-0.0429277	-0.0607408	0.0422946	-0.0606842	0.402409	0.0587167	-0.29544	0.204836	-0.278677	0.0785465	-0.218531	0.443309	0.220136	-0.212735	-0.240132	0.41575	0.0710592	-0.0427715	0.891149	0.055715	-0.0960144	-0.308233	-0.200662	-0.0200849	0.336075	-0.0626065	-0.15742	-0.235464	-0.0128609	0.511773	0.122492	0.539688	0.0751106	0.80083	0.721001	0.80371	0.721251	0.013544	0.729945	0.0758515	0.223928	0.0948771	0.644012
hsa-miR-1537-3p	hsa-miR-1537-3p	red	-0.0893021	0.0522263	-0.0318008	-0.139093	0.0863545	0.131675	-0.101664	0.0498764	0.462998	0.018954	-0.217773	0.119862	-0.0495	0.13556	0.0969701	0.218747	0.220635	-0.232951	-0.142936	0.194055	-0.0334949	0.0524209	0.419891	0.0199892	-0.0386295	-0.22148	-0.190944	-0.00984337	0.168383	-0.119806	0.0261467	0.12185	0.107963	0.599158	0.758854	0.851782	0.411627	0.611316	0.437249	0.549354	0.769403	0.00390605	0.911343	0.195389	0.479801	0.771096	0.423721
hsa-miR-329-3p	hsa-miR-329-3p	red	0.35565	0.426172	-0.165555	-0.229341	-0.0681469	-0.0260971	0.221336	-0.137198	-0.117218	0.0341401	-0.161634	0.260842	-0.278017	-0.114956	-0.184086	0.223902	-0.251231	0.18295	0.0928666	0.351522	0.281298	0.115913	0.471352	-0.221508	-0.0552052	-0.0217143	0.276831	-0.146722	-0.0643527	0.180898	-0.0344479	-0.130218	-0.131637	0.030752	0.00853656	0.327458	0.172119	0.688596	0.878146	0.187998	0.418092	0.489612	0.841014	0.339204	0.118921	0.0956937	0.498088
hsa-miR-337-3p	hsa-miR-337-3p	red	0.158757	0.181787	-0.191262	-0.268745	0.163912	0.0196457	0.152118	-0.0315944	0.114989	-0.15063	-0.350924	0.347811	-0.4935	-0.270823	-0.0490157	0.215251	-0.220172	0.0648047	0.0921882	0.3419	0.300278	0.0434467	0.765378	-0.0902003	0.0796545	-0.314706	0.210552	-0.226882	-0.0159833	-0.103723	-0.00220568	-0.0445531	0.0800905	0.347985	0.281561	0.256805	0.107759	0.332347	0.908121	0.368767	0.852734	0.497963	0.373524	0.0332073	0.0349104	0.0019106	0.104959
hsa-miR-3605-5p	hsa-miR-3605-5p	red	0.228617	0.497312	-0.0650405	-0.271955	-0.121738	0.0748749	0.329672	-0.0157886	-0.181768	-0.076086	-0.046652	0.359623	-0.425167	-0.220884	-0.13163	0.123695	-0.164097	0.352018	0.1818	0.32064	0.179977	-0.197733	0.452228	-0.24353	-0.0731332	-0.219785	0.310053	-0.248547	-0.25066	-0.0170094	0.171599	-0.0291188	-0.0427281	0.173515	0.00173912	0.702126	0.103458	0.472905	0.659623	0.0463068	0.926104	0.281613	0.654458	0.783945	0.0288048	0.00871059	0.188925
hsa-miR-411-3p	hsa-miR-411-3p	red	-0.0620934	0.0951177	-0.283635	-0.0359181	0.133022	-0.323171	0.363103	-0.310504	0.256318	-0.00232124	-0.318957	0.240624	-0.228341	-0.219293	-0.410548	0.109416	-0.054266	-0.106286	0.0486059	0.0935648	0.1844	-0.206254	0.616704	0.0731769	0.266139	-0.356591	-0.313604	-0.462728	0.159148	-0.24371	-0.182517	-0.457094	-0.056516	0.715045	0.575484	0.0889051	0.832848	0.43253	0.0510559	0.027184	0.0614243	0.12569	0.989121	0.0543369	0.151401	0.174049	0.192212
hsa-miR-411-5p	hsa-miR-411-5p	red	-0.0705826	0.409003	-0.0420513	-0.00615709	0.0844898	-0.164848	0.215785	0.219729	0.185314	0.424456	0.142393	0.0702445	-0.263043	0.11243	-0.129042	0.279262	0.353579	0.154904	-0.0396518	0.580583	0.0208152	-0.0378052	0.791886	0.0766981	-0.239931	-0.194634	0.0269857	0.0493369	0.383622	0.153203	0.0207763	-0.0959354	0.269686	0.678054	0.0119538	0.804817	0.971149	0.61906	0.329557	0.1996	0.191308	0.272171	0.00883545	0.40051	0.679514	0.115729	0.507641
hsa-miR-431-5p	hsa-miR-431-5p	red	-0.121565	0.147053	-0.145294	-0.0342177	0.102808	-0.0109305	0.13268	0.0732874	0.353772	0.32377	-0.128447	0.12316	-0.19671	0.113679	-0.0655864	0.162492	0.249408	-0.0617388	-0.0116424	0.360186	-0.0297107	-0.0603797	0.808612	0.33853	-0.0734652	-0.300597	-0.191811	-0.245777	0.405982	-0.100772	-0.0268825	-0.0432627	0.304303	0.473536	0.38511	0.390879	0.840657	0.544848	0.948805	0.433725	0.666417	0.0317091	0.0506027	0.448665	0.467708	0.243245	0.502905
hsa-miR-432-5p	hsa-miR-432-5p	red	-0.129992	0.210991	-0.685905	-0.0604881	0.337551	0.0617531	0.322979	-0.243008	0.11182	0.196014	-0.121634	0.235679	-0.615708	-0.104444	-0.226758	-0.422035	-0.366929	0.0996811	0.47653	0.126117	0.167306	0.277049	0.605419	-0.0655944	0.0245636	-0.215757	0.0288771	-0.530203	0.012896	0.163981	0.168957	-0.460862	0.22515	0.443179	0.210013	2.79462e-06	0.722116	0.0410351	0.716542	0.0512018	0.147267	0.509961	0.244949	0.473283	0.160246	4.98666e-05	0.538429
hsa-miR-493-3p	hsa-miR-493-3p	red	0.0114391	0.257157	-0.326123	-0.222923	0.186711	0.0614561	0.0948474	-0.23614	0.387873	0.0541841	-0.440472	0.349904	-0.308706	-0.408128	-0.0922905	0.262591	-0.169161	-0.0925914	0.0959934	0.396018	0.39511	-0.133508	0.745279	-0.109332	-0.0162714	-0.290397	-0.154254	-0.281788	0.113946	-0.200621	0.0424162	-0.159313	-0.0846961	0.946426	0.124414	0.0488534	0.184771	0.268509	0.71785	0.576576	0.159406	0.0176889	0.750097	0.00636468	0.0337574	0.0630228	0.0121553
hsa-miR-493-5p	hsa-miR-493-5p	red	0.123965	0.172326	-0.415263	0.14112	0.352325	-0.221619	0.391012	-0.161304	0.186359	0.183315	-0.305378	0.320564	-0.379283	-0.383067	-0.235141	-0.0610469	-0.201723	0.059704	0.247677	0.331609	0.419093	-0.102815	0.772841	-0.00369054	0.186834	-0.233687	-0.220049	-0.42663	0.396656	-0.172927	-0.0656266	-0.313411	0.0905436	0.464782	0.307778	0.0105936	0.404778	0.0324629	0.187421	0.016714	0.340204	0.269427	0.277467	0.0660669	0.0530661	0.020604	0.0192742
hsa-miR-494-3p	hsa-miR-494-3p	red	0.0425216	0.135297	-0.116652	0.226714	0.393706	-0.155058	0.112872	0.237473	0.238885	0.422227	0.188807	0.0712107	-0.223306	0.24149	-0.146237	0.119486	0.238937	-0.0538221	0.0290403	0.381287	0.0269177	0.295703	0.555769	0.231893	-0.00635595	0.00511897	0.0154433	0.18049	0.479432	0.370931	0.0261052	-0.253128	0.334767	0.802677	0.424632	0.491726	0.177221	0.0159134	0.359474	0.505963	0.156996	0.154471	0.00923706	0.263074	0.675345	0.183998	0.149889
hsa-miR-539-3p	hsa-miR-539-3p	red	-0.122218	0.0895679	0.1489	-0.0997941	-0.0838352	-0.259159	-0.299123	-0.209753	0.481909	-0.243741	-0.287707	0.420406	-0.0263845	0.00742075	0.051384	0.437303	0.334971	-0.202029	-0.227837	0.108302	-0.052505	-0.500327	0.509949	-0.00169167	0.286276	-0.160918	-0.550186	-0.205151	0.211744	-0.453792	-0.271534	-0.116683	-0.0826227	0.471145	0.598067	0.379102	0.556761	0.621789	0.121407	0.0721022	0.212763	0.00252649	0.146013	0.0842203	0.00957654	0.876814	0.965231
hsa-miR-6503-5p	hsa-miR-6503-5p	red	0.024112	0.414499	-0.24654	-0.254159	0.0866703	-0.0862198	0.132584	0.12193	0.330016	0.106588	-0.167873	0.403165	-0.30155	-0.058122	-0.115147	0.246055	0.260892	-0.0130255	0.252989	0.11873	0.0703942	-0.188	0.721918	-0.0125632	0.0574067	-0.439581	-0.0550701	-0.185063	0.369889	-0.261927	0.0394604	-0.0675968	0.30071	0.887353	0.0107522	0.141294	0.12902	0.610008	0.611874	0.434063	0.472199	0.0460657	0.530077	0.320635	0.0133532	0.069711	0.732579
hsa-miR-654-3p	hsa-miR-654-3p	red	0.281513	0.308802	-0.0988667	-0.16601	0.196178	-0.14996	0.190115	-0.0839904	0.256642	-0.0432478	-0.342426	0.478034	-0.393432	-0.203154	-0.208092	0.370841	-0.0383243	-0.0358615	0.0130621	0.388253	0.408758	-0.0769864	0.876819	0.0183764	0.176765	-0.181085	0.0492704	-0.146704	0.284288	-0.0968541	0.00335518	-0.146853	-0.0332237	0.091424	0.0629369	0.560451	0.326113	0.244547	0.375678	0.259721	0.621142	0.125196	0.799375	0.0380245	0.00276798	0.0159934	0.227837
hsa-miR-758-3p	hsa-miR-758-3p	red	0.049386	0.272912	-0.313628	-0.26255	0.013842	-0.424959	0.0316786	-0.0323671	-0.0170465	-0.0105087	-0.165389	0.287305	-0.392609	0.0482895	-0.146893	0.00714833	0.0790661	-0.0953932	0.0951388	-0.0296822	0.0652125	-0.0866814	0.670238	-0.167967	0.0973742	-0.0852486	-0.0417802	-0.0205473	0.196511	0.0150321	-0.0270953	-0.0020687	0.122062	0.77161	0.102201	0.0587241	0.116439	0.935194	0.00874695	0.852346	0.849173	0.920235	0.950778	0.327951	0.0846743	0.0162355	0.77655
hsa-miR-889-3p	hsa-miR-889-3p	red	-0.33148	0.348609	0.175691	-0.294042	-0.224341	0.00592653	-0.0224165	0.046544	-0.016284	-0.0892408	-0.237169	0.190152	-0.444761	-0.0726689	-0.173773	0.412528	0.159278	0.275611	-0.218249	0.458473	-0.0688346	-0.290293	0.661163	0.0302722	-0.226065	-0.378725	-0.012538	-0.205087	0.0274927	-0.333765	-0.158023	0.0222553	-0.0652801	0.0450514	0.034467	0.298281	0.0773148	0.18192	0.972229	0.895229	0.784433	0.923792	0.59941	0.157542	0.259626	0.00581401	0.669072
hsa-miR-1285-5p	hsa-miR-1285-5p	royalblue	0.0318827	0.155153	0.366549	0.0319059	0.0206402	0.0355602	-0.11207	0.307464	0.206472	0.226631	0.324503	-0.000938421	0.245789	0.426235	0.252705	0.310951	0.545143	0.127103	-0.134639	0.416871	-0.298329	-0.135062	0.207738	0.584528	-0.00372993	0.0305971	0.0959245	0.0681347	0.0674478	0.0845272	0.109793	0.19804	0.288639	0.851405	0.359177	0.0256541	0.851298	0.903491	0.834491	0.509007	0.0641459	0.22017	0.177383	0.0500519	0.995602	0.14255	0.00852585
hsa-miR-1538	hsa-miR-1538	royalblue	-0.117722	0.206433	0.0250624	0.186912	0.255369	0.198932	0.0669423	0.135	0.340858	0.63361	0.164336	-0.314127	0.255163	0.0133644	-0.22037	0.213315	0.225642	0.107589	0.0219833	0.328428	0.170772	0.0959284	0.0540996	0.547487	-0.11603	0.0615886	0.0250988	0.11665	0.274182	0.290705	0.277939	0.171404	0.121051	0.487735	0.220259	0.882943	0.267985	0.127146	0.237855	0.693832	0.425659	0.0389727	2.55859e-05	0.331083	0.0583023	0.127464	0.937426
hsa-miR-3177-3p	hsa-miR-3177-3p	royalblue	-0.385603	0.181169	0.0756347	0.154886	0.0358694	0.254301	-0.314843	-0.0492915	-0.0990008	0.492106	0.00316354	-0.143252	-0.0100279	0.196197	-0.234585	0.212757	0.131172	0.176422	-0.0558359	0.266612	-0.0194734	0.0638239	-0.0823767	0.448305	-0.246937	0.0589503	-0.144029	-0.0400228	0.343894	0.0468651	-0.162544	0.114774	-0.0642252	0.0184237	0.283229	0.656381	0.360015	0.833071	0.128799	0.0577002	0.772035	0.559917	0.00197693	0.985174	0.397646	0.953028	0.2445
hsa-miR-4433b-5p	hsa-miR-4433b-5p	royalblue	-0.261528	-0.366678	0.269506	0.591715	0.201385	0.0478875	-0.0884187	0.188098	0.233473	0.284303	0.0887611	-0.416053	0.309038	0.0825534	-0.0416926	0.142628	0.303723	-0.052123	-0.380654	0.272618	-0.159842	-0.106892	-0.0245886	0.551924	-0.0100064	-0.0524932	-0.419089	-0.0203508	0.493353	-0.185553	-0.349978	0.0219559	0.126149	0.11792	0.0255983	0.106726	0.000114691	0.231998	0.778364	0.602791	0.264904	0.16431	0.0881222	0.601382	0.0104317	0.0627249	0.627146
hsa-miR-548aj-5p	hsa-miR-548aj-5p	royalblue	-0.0379622	-0.120906	0.146431	0.178119	0.152461	0.215921	-0.102548	0.198006	0.105377	0.224934	0.061191	-0.124979	0.154568	0.102444	0.0444923	0.0960624	0.1371	0.14414	0.0287638	0.0920374	-0.0868935	-0.167894	-0.00519467	0.979555	0.309595	0.0652807	-0.0359452	-0.18798	0.237733	-0.107628	-0.00104273	0.0584297	0.175208	0.823481	0.475954	0.387145	0.291547	0.367675	0.199309	0.545868	0.240091	0.534788	0.180737	0.719017	0.461109	0.361012	0.546277
hsa-miR-548ar-5p	hsa-miR-548ar-5p	royalblue	-0.0143015	-0.142231	0.116826	0.179906	0.180256	0.225677	-0.0860707	0.178124	0.107463	0.184687	0.00299014	-0.105785	0.12198	0.0672629	-0.00432014	0.0971367	0.0855751	0.106697	0.0258523	0.0549165	-0.0497685	-0.149259	0.0105584	0.969569	0.331446	0.0338765	-0.0366622	-0.202971	0.257272	-0.127584	-0.0224751	0.0377445	0.149036	0.933048	0.401052	0.491075	0.286654	0.285702	0.179264	0.612492	0.291534	0.526686	0.273824	0.985987	0.533198	0.472016	0.692437
hsa-miR-548f-5p	hsa-miR-548f-5p	royalblue	-0.121953	-0.172908	0.0019558	0.150089	0.145385	0.241871	-0.112693	0.205219	0.0602399	0.277454	0.0177727	-0.224458	0.0744693	0.196114	-0.0690783	0.00595574	0.0922587	0.0389918	0.0425517	-0.00630459	-0.125346	0.04634	0.0228509	0.95127	0.207531	0.0485383	-0.0265974	-0.163675	0.30418	-0.0506099	-0.060315	0.0348717	0.238906	0.472117	0.306121	0.990834	0.375263	0.390581	0.149228	0.50664	0.223045	0.723211	0.0963959	0.916848	0.181686	0.661356	0.244703
hsa-miR-548g-5p	hsa-miR-548g-5p	royalblue	-0.0379622	-0.120906	0.146431	0.178119	0.152461	0.215921	-0.102548	0.198006	0.105377	0.224934	0.061191	-0.124979	0.154568	0.102444	0.0444923	0.0960624	0.1371	0.14414	0.0287638	0.0920374	-0.0868935	-0.167894	-0.00519467	0.979555	0.309595	0.0652807	-0.0359452	-0.18798	0.237733	-0.107628	-0.00104273	0.0584297	0.175208	0.823481	0.475954	0.387145	0.291547	0.367675	0.199309	0.545868	0.240091	0.534788	0.180737	0.719017	0.461109	0.361012	0.546277
hsa-miR-548h-5p	hsa-miR-548h-5p	royalblue	-0.160146	-0.16571	0.0252426	0.0958458	0.0922855	0.198023	-0.0704675	0.189531	0.074772	0.269989	-0.0258452	-0.219632	0.105131	0.180425	-0.128636	0.092527	0.112159	0.0248043	0.00450257	-0.0101813	-0.18261	0.0237342	0.0318973	0.943288	0.183337	-0.0836102	-0.0639442	-0.168671	0.24789	-0.0610719	-0.121361	-0.021669	0.222387	0.343727	0.326999	0.882108	0.572551	0.586961	0.24005	0.678551	0.261215	0.660063	0.106076	0.879313	0.191508	0.535747	0.285243
hsa-miR-548x-5p	hsa-miR-548x-5p	royalblue	-0.0379622	-0.120906	0.146431	0.178119	0.152461	0.215921	-0.102548	0.198006	0.105377	0.224934	0.061191	-0.124979	0.154568	0.102444	0.0444923	0.0960624	0.1371	0.14414	0.0287638	0.0920374	-0.0868935	-0.167894	-0.00519467	0.979555	0.309595	0.0652807	-0.0359452	-0.18798	0.237733	-0.107628	-0.00104273	0.0584297	0.175208	0.823481	0.475954	0.387145	0.291547	0.367675	0.199309	0.545868	0.240091	0.534788	0.180737	0.719017	0.461109	0.361012	0.546277
hsa-miR-625-5p	hsa-miR-625-5p	royalblue	0.241393	-0.0503441	0.485896	-0.00594183	-0.137785	0.373624	-0.149064	0.502688	-0.0904764	-0.0433463	0.296718	-0.0228208	-0.01839	0.414703	0.498405	0.109019	0.329646	0.134475	-0.223366	0.154125	-0.382204	-0.15517	0.0198011	0.381275	0.0296396	0.0907143	0.274911	0.169172	-0.0107964	0.00857738	0.159948	0.548742	0.276362	0.150059	0.7673	0.00229748	0.972157	0.416081	0.0227353	0.378571	0.00152033	0.594344	0.798927	0.0745341	0.89335	0.91397	0.0107096
hsa-miR-106b-3p	hsa-miR-106b-3p	saddlebrown	0.201196	-0.0231281	-0.290153	0.189459	0.486821	0.17067	0.0440637	-0.435016	0.0869793	-0.0491067	-0.259593	0.203578	-0.299488	-0.471878	-0.0316716	-0.259592	-0.669289	0.241103	0.469033	0.0447714	0.619486	0.143713	-0.0128431	0.0818045	0.568863	0.380582	0.0120585	-0.476469	-0.074336	0.0404248	0.169146	-0.294948	-0.169533	0.232446	0.891922	0.0815	0.2614	0.00224703	0.312522	0.79567	0.00712949	0.60873	0.772867	0.120763	0.226846	0.0717387	0.00319305
hsa-miR-1278	hsa-miR-1278	saddlebrown	0.493582	-0.229731	-0.0158195	0.206646	0.198075	-0.233477	-0.0183649	-0.224448	0.146234	-0.0752904	-0.104299	0.281386	0.107806	0.0846423	0.0505019	0.132961	-0.189147	-0.335529	-0.00103037	-0.137507	0.185676	0.195404	-0.0674614	-0.0618011	0.521761	0.216309	-0.234578	0.0908621	-0.00309153	0.279054	-0.246833	-0.296549	-0.0684419	0.00190676	0.17137	0.92596	0.219772	0.239923	0.164302	0.914088	0.181707	0.387788	0.65785	0.538998	0.0915769	0.525359	0.618425
hsa-miR-144-3p	hsa-miR-144-3p	saddlebrown	0.365142	-0.173591	0.1272	0.0878104	0.260361	-0.112922	-0.2734	-0.149821	0.320474	-0.406523	-0.132734	0.469692	0.0361433	-0.18917	0.565074	-0.00552618	-0.0892908	0.0121853	0.262086	-0.156567	0.122233	-0.445039	0.0659899	0.250568	0.834653	0.291061	-0.231222	-0.358914	-0.147135	-0.332351	0.0753459	-0.00938765	0.0950135	0.02627	0.304185	0.45312	0.605298	0.119628	0.505773	0.101565	0.376127	0.0531365	0.0125323	0.433538	0.00335715	0.831815	0.262142
hsa-miR-144-5p	hsa-miR-144-5p	saddlebrown	0.36491	-0.101832	0.0977544	0.0256718	0.192815	-0.251776	-0.0777428	0.10074	0.385987	-0.191753	0.0965832	0.322775	0.145536	0.133699	0.341404	0.093806	0.289963	-0.147814	0.193955	-0.214685	-0.109362	-0.288428	0.150778	0.327612	0.773816	0.11138	-0.164816	-0.0744887	0.135898	-0.144423	0.0391791	-0.0696081	0.319938	0.0263725	0.548692	0.564893	0.880117	0.252889	0.13277	0.647417	0.553007	0.0182975	0.255561	0.569586	0.0513571	0.390082	0.430171
hsa-miR-182-5p	hsa-miR-182-5p	saddlebrown	0.461921	-0.286903	-0.0636905	0.257763	0.422813	-0.236391	0.0680861	-0.152059	0.112537	-0.314795	-0.0791579	0.172971	-0.117775	-0.162432	0.119498	-0.154222	-0.31589	-0.0430238	0.164354	-0.187902	0.232954	-0.0437895	0.0485812	0.189884	0.876175	0.314833	-0.072386	-0.215677	-0.0516997	0.0526861	-0.058599	-0.265014	0.0280225	0.00400129	0.0851298	0.708034	0.123498	0.00913009	0.15895	0.688861	0.368956	0.507232	0.0577406	0.641427	0.305944	0.487538	0.336793
hsa-miR-183-5p	hsa-miR-183-5p	saddlebrown	0.273516	-0.0557439	-0.145442	0.392778	0.500731	-0.298894	0.101513	-0.279745	-0.00331983	-0.0978143	-0.014398	0.311381	-0.238482	-0.279695	0.0354988	-0.310403	-0.382055	0.2872	0.399122	-0.0701852	0.324894	-0.188636	0.0197537	0.248597	0.800941	0.311758	-0.131175	-0.484209	-0.117973	0.0223357	0.0359125	-0.326812	0.0178297	0.101415	0.743143	0.390395	0.0161855	0.00159701	0.0723307	0.54995	0.0935649	0.984442	0.564653	0.932597	0.0606569	0.155188	0.0936261
hsa-miR-3611	hsa-miR-3611	saddlebrown	0.526222	0.176552	0.152227	-0.0981301	0.00971981	-0.133365	-0.220956	-0.119826	0.147594	-0.131827	-0.103625	0.446793	0.0795275	0.168692	0.227485	0.208263	0.0940391	-0.113298	0.0495135	-0.102753	0.16617	-0.227327	0.070083	0.110097	0.57284	0.389665	-0.103588	0.0222332	0.0165146	0.0111138	0.109698	0.275251	-0.0985593	0.000821864	0.295883	0.368421	0.563391	0.954469	0.431336	0.188777	0.479934	0.383343	0.436714	0.541639	0.00556788	0.639866	0.318244
hsa-miR-451a	hsa-miR-451a	saddlebrown	0.596409	-0.0857759	-0.151326	0.0630164	0.385408	-0.0665412	0.0133921	-0.248564	0.294969	-0.294711	-0.109392	0.399001	-0.0346528	-0.152964	0.258318	-0.178536	-0.279782	-0.0831216	0.383405	-0.288715	0.338859	-0.151598	0.0473516	0.185487	0.942229	0.392904	-0.0354462	-0.314269	-0.0782046	-0.000585588	0.249052	-0.103738	0.0219794	9.79548e-05	0.613714	0.371294	0.71099	0.018488	0.695578	0.937296	0.137953	0.0763422	0.0766116	0.519249	0.0144338	0.838657	0.366077
hsa-miR-4732-3p	hsa-miR-4732-3p	saddlebrown	0.225026	-0.381833	-0.0366444	0.0563163	0.267047	-0.163765	-0.074298	-0.0795587	0.432092	-0.428864	-0.213936	0.21928	-0.0557503	-0.28236	0.312878	-0.0935149	-0.125764	-0.256359	0.147116	-0.387714	0.13801	-0.205738	0.0574641	-0.0404927	0.760242	0.0945638	-0.279637	-0.156523	-0.119886	-0.299353	0.0479395	-0.0727819	0.14183	0.180554	0.0196996	0.829517	0.740596	0.110087	0.332787	0.662089	0.639735	0.00757087	0.00808513	0.203573	0.192238	0.743114	0.0904115
hsa-miR-486-3p	hsa-miR-486-3p	saddlebrown	0.268416	-0.26072	-0.0605529	-0.00588904	0.204506	-0.195777	0.0872906	0.135593	0.0818068	-0.35786	-0.0342726	0.0256646	0.0562072	-0.0918492	0.00820468	-0.186876	-0.0409326	-0.146743	0.22446	-0.50738	0.0442524	0.00581837	-0.118606	0.156438	0.662344	0.138738	0.077848	0.0474588	0.131547	-0.124616	0.113135	-0.0150533	0.147475	0.108207	0.1191	0.72183	0.972405	0.224692	0.245531	0.607443	0.42361	0.630275	0.0296562	0.840405	0.880151	0.741081	0.588738
hsa-miR-486-5p	hsa-miR-486-5p	saddlebrown	0.432085	0.000260929	-0.27997	-0.101015	0.252909	-0.0767604	0.165198	-0.373629	0.0107189	-0.444695	-0.178136	0.375304	-0.299014	-0.234943	0.0480551	-0.335668	-0.530494	0.0763959	0.484929	-0.371038	0.297073	-0.0550237	0.0184432	-0.000930625	0.825071	0.286796	0.0886469	-0.478149	-0.360018	-3.14305e-06	0.206575	-0.311646	-0.0897292	0.00757186	0.998777	0.0932907	0.551918	0.130977	0.651588	0.328518	0.0227333	0.949795	0.00582221	0.2915	0.0220843	0.0722104	0.161592
hsa-miR-96-5p	hsa-miR-96-5p	saddlebrown	0.261014	0.0216764	0.16855	0.331171	0.291605	-0.261535	-0.0335705	-0.195515	0.114068	-0.122154	-0.0395521	0.358895	-0.07659	-0.25684	0.0714599	-0.014304	-0.119182	0.337895	0.193991	0.0100036	0.284387	-0.424374	0.0360209	0.335201	0.766265	0.28976	-0.156221	-0.433577	0.00743116	-0.204056	0.024451	-0.0814039	-0.0486745	0.118669	0.89867	0.31866	0.0452638	0.0799175	0.11791	0.843633	0.246176	0.501434	0.47138	0.816212	0.029154	0.652313	0.124895
hsa-miR-1304-3p	hsa-miR-1304-3p	salmon	0.128948	0.270335	-0.233061	-0.232874	0.0702009	0.305971	-0.179608	-0.336935	0.156695	0.110721	-0.132972	-0.0575729	-0.0804933	-0.0837265	-0.15749	-0.00412573	-0.365963	-0.0812406	0.133453	-0.00400555	0.525721	0.460492	-0.0931515	-0.264263	-0.12414	0.524658	0.275765	0.16669	-0.188127	0.452207	0.40453	0.0925609	-0.310608	0.446883	0.105612	0.165075	0.165426	0.679702	0.0655164	0.287468	0.0414288	0.354361	0.514153	0.432708	0.735014	0.635795	0.622242
hsa-miR-193a-3p	hsa-miR-193a-3p	salmon	0.557992	0.119975	0.0857249	0.242329	0.35862	-0.181222	-0.252131	0.123174	-0.0951468	-0.101584	0.177744	0.216904	-0.0636075	0.0636945	0.284575	-0.0409566	-0.0778999	0.128431	0.113455	0.13282	0.237048	0.0535854	0.02472	-0.0232557	0.407616	0.622196	0.224812	0.21026	-0.00962235	0.31791	0.180758	0.304649	0.0560399	0.000332705	0.479384	0.613926	0.148436	0.0292865	0.283086	0.132207	0.467658	0.575367	0.549671	0.292582	0.197222	0.708398	0.708016
hsa-miR-210-3p	hsa-miR-210-3p	salmon	0.32679	-0.259124	-0.138228	0.360519	0.4221	-0.00291702	0.125846	0.0618996	0.0038609	0.120534	0.217136	-0.219521	-0.0362027	-0.0732343	0.112054	-0.438563	-0.270432	0.0387635	0.289524	-0.179707	0.208515	0.245422	-0.192715	0.167588	0.507358	0.570753	0.0747262	0.0731937	0.101093	0.385628	0.272321	-0.0737714	0.187219	0.0483661	0.121459	0.414569	0.0283802	0.00926053	0.986329	0.457979	0.715898	0.981906	0.477326	0.196732	0.191739	0.831542	0.666646
hsa-miR-3065-3p	hsa-miR-3065-3p	salmon	0.53243	0.0325303	-0.283116	-0.014111	0.135386	0.080587	0.0673007	-0.380285	-0.0929074	-0.110028	-0.113292	0.10022	-0.128196	-0.0571194	0.0605397	-0.388286	-0.51681	-0.121544	0.183191	-0.224325	0.425322	0.156524	-0.0977138	-0.230546	0.36523	0.614722	0.0888618	-0.0823014	-0.233268	0.360508	0.328494	0.134006	-0.27965	0.000693549	0.848421	0.0895163	0.933937	0.424323	0.6354	0.692273	0.0202448	0.584432	0.516808	0.504371	0.555071	0.449559	0.737027
hsa-miR-31-3p	hsa-miR-31-3p	salmon	0.0241831	0.0993904	0.0306637	-0.435526	-0.165311	0.234249	-0.203952	-0.0690323	-0.0188231	-0.19042	-0.00496226	-0.243477	0.15632	-0.0648833	0.0986559	0.0404766	-0.158221	0.0802989	0.083713	-0.0927579	0.164132	0.228236	-0.350391	-0.0283961	0.00816078	0.434598	0.426101	0.215627	-0.352455	0.144995	0.307181	0.100678	-0.235637	0.887023	0.558366	0.857027	0.0070548	0.32818	0.162872	0.225976	0.684758	0.911952	0.258944	0.976746	0.146463	0.355527	0.702813
hsa-miR-362-3p	hsa-miR-362-3p	salmon	0.375613	0.140367	0.441412	-0.338376	-0.420668	0.071999	-0.318961	-0.0153253	-0.0552802	-0.387259	0.0432441	-0.0186795	0.473371	0.142026	0.262832	0.388628	0.210613	-0.0541461	-0.325957	0.133033	0.0952226	-0.181786	-0.194007	-0.051432	0.024301	0.508901	0.273304	0.361517	-0.0356295	-0.0716811	0.055076	0.35488	-0.406123	0.0219661	0.407315	0.00624034	0.0405126	0.00952716	0.671951	0.0543335	0.928267	0.745208	0.0178854	0.799392	0.912622	0.00308505	0.401738
hsa-miR-548ad-5p	hsa-miR-548ad-5p	salmon	0.168061	0.00803958	0.251934	0.285941	0.185369	0.0162107	-0.547826	-0.0933525	0.159125	-0.0260891	0.167985	-0.0425096	0.368017	-0.0720068	0.417296	-0.0126143	0.0346473	0.167526	0.0270241	0.132555	0.305114	-0.169767	-0.374385	0.10615	0.32449	0.892359	-0.0636061	0.129372	0.0512647	0.0396855	0.247036	0.329567	-0.194083	0.320085	0.962334	0.132519	0.0862272	0.272026	0.924134	0.000448736	0.582626	0.346854	0.878183	0.320308	0.802731	0.0250243	0.671918
hsa-miR-548ae-5p	hsa-miR-548ae-5p	salmon	0.168061	0.00803958	0.251934	0.285941	0.185369	0.0162107	-0.547826	-0.0933525	0.159125	-0.0260891	0.167985	-0.0425096	0.368017	-0.0720068	0.417296	-0.0126143	0.0346473	0.167526	0.0270241	0.132555	0.305114	-0.169767	-0.374385	0.10615	0.32449	0.892359	-0.0636061	0.129372	0.0512647	0.0396855	0.247036	0.329567	-0.194083	0.320085	0.962334	0.132519	0.0862272	0.272026	0.924134	0.000448736	0.582626	0.346854	0.878183	0.320308	0.802731	0.0250243	0.671918
hsa-miR-548ag	hsa-miR-548ag	salmon	0.254305	0.108506	0.143458	-0.299963	-0.181106	0.260851	-0.220352	-0.113736	0.0580403	-0.0946438	0.0747754	-0.176279	0.109681	0.400559	-0.0501794	0.123586	-0.0021645	-0.156019	-0.305824	-0.0986983	0.0517797	0.248627	-0.193221	0.139897	0.137218	0.573108	0.347206	0.314768	-0.127628	0.458659	0.285041	0.235174	-0.365979	0.128793	0.522656	0.396959	0.0712675	0.283398	0.118908	0.19002	0.502691	0.732941	0.577398	0.660048	0.296643	0.518136	0.0140212
hsa-miR-548ak	hsa-miR-548ak	salmon	0.157118	-0.193954	-0.242055	0.286912	0.321499	-0.0452541	-0.137509	-0.0895018	0.0186882	0.0125858	-0.0343716	-0.230191	0.158709	-0.257373	-0.0217952	-0.296788	-0.227625	-0.174375	-0.0208363	-0.0215013	0.376764	0.108568	-0.0969688	-0.148651	0.0818808	0.432288	0.00200749	0.133803	0.1145	0.115436	0.195117	0.432591	-0.105347	0.353047	0.250043	0.148909	0.0851195	0.0523379	0.790271	0.417025	0.598338	0.912581	0.941065	0.83995	0.170491	0.34813	0.124087
hsa-miR-548ay-5p	hsa-miR-548ay-5p	salmon	0.20295	0.0986808	0.309986	0.194012	0.0758069	-0.0151684	-0.539151	-0.134503	0.188494	-0.0465644	0.189158	0.00901733	0.432867	0.0171845	0.4277	0.0858626	0.119291	0.161945	-0.0191985	0.135045	0.236226	-0.261087	-0.366829	0.151796	0.330396	0.871469	-0.0678715	0.10013	-0.0206702	0.0292031	0.227172	0.280625	-0.248292	0.228314	0.561193	0.0618821	0.249899	0.655647	0.928999	0.000574969	0.427378	0.263882	0.78434	0.262172	0.957757	0.00745155	0.919591
hsa-miR-548b-5p	hsa-miR-548b-5p	salmon	0.281803	0.223326	-0.0708869	0.175657	0.0852634	0.0695968	0.0711577	-0.00950516	-0.320865	0.139228	0.427431	0.175422	-0.350886	0.308082	0.16325	-0.511203	-0.116308	0.303806	0.257155	0.0459771	-0.00491086	0.10821	0.00294746	-0.144258	0.0765612	0.454762	0.294109	-0.105757	-0.179307	0.448766	0.39195	0.210996	0.173087	0.0910767	0.183959	0.676741	0.298377	0.615842	0.682314	0.675574	0.955474	0.0528312	0.411169	0.00832278	0.299034	0.0332274	0.0635853
hsa-miR-548d-5p	hsa-miR-548d-5p	salmon	0.199623	0.158195	0.331197	0.164575	0.050099	-0.0179746	-0.532462	-0.120722	0.239089	0.0309663	0.215535	-0.0143223	0.484823	0.0806995	0.401178	0.156925	0.195837	0.14183	-0.0720506	0.179497	0.211469	-0.256788	-0.345191	0.188222	0.279461	0.856368	-0.0621064	0.146613	-0.0250108	0.0907245	0.253968	0.314193	-0.255053	0.236194	0.349716	0.0452459	0.33037	0.768402	0.915907	0.000692938	0.476634	0.154107	0.85563	0.200133	0.932951	0.00235726	0.634927
hsa-miR-548i	hsa-miR-548i	salmon	0.405739	-0.0548465	0.160424	0.184779	0.140529	0.0403926	-0.12184	0.0548701	0.0390388	0.134763	0.278593	-0.114212	0.0818695	0.160934	0.332198	-0.128806	-0.0319292	0.00664478	0.0840633	-0.0717776	0.159227	0.13831	-0.17764	0.0692771	0.258975	0.69321	0.159513	0.227999	-0.0851787	0.403029	0.319315	0.278362	0.114211	0.01272	0.747142	0.342879	0.273581	0.406768	0.812376	0.47253	0.747036	0.818557	0.426478	0.09498	0.50089	0.630012	0.341326
hsa-miR-10b-5p	hsa-miR-10b-5p	skyblue	0.199371	0.449902	0.224211	-0.138328	-0.212398	0.241558	0.249813	0.291879	-0.138765	0.0289613	0.510369	-0.151408	0.0814918	0.149362	0.0672425	-0.101022	0.209704	0.357019	0.0354367	0.123956	-0.12496	0.0132659	-0.307443	-0.270807	-0.3147	0.168809	0.593578	0.220629	-0.332902	0.212566	0.537213	0.326601	-0.00672507	0.2368	0.00520852	0.182181	0.414231	0.206919	0.149772	0.135921	0.0796215	0.412743	0.864889	0.00124982	0.371033	0.631597	0.377608
hsa-miR-146b-3p	hsa-miR-146b-3p	skyblue	-0.139113	-0.0395636	-0.161327	-0.303773	-0.0218186	0.558126	0.0424709	0.198989	-0.154737	0.0643001	0.0996262	-0.378295	-0.243594	0.0614124	0.0669659	-0.25297	-0.231285	0.134411	0.14185	0.0578286	-0.0309605	0.552007	-0.0454266	-0.00691116	-0.311264	0.05787	0.582206	0.138116	-0.163719	0.301349	0.345198	0.195126	0.174406	0.411561	0.81616	0.340135	0.0675763	0.898009	0.000331373	0.802907	0.237717	0.360483	0.705364	0.557428	0.0209638	0.146263	0.718042
hsa-miR-146b-5p	hsa-miR-146b-5p	skyblue	0.143117	0.243011	0.152714	-0.324722	-0.333932	0.239808	0.249093	0.398235	-0.301805	0.0367034	0.662295	-0.123927	-0.0320198	0.45441	0.305231	-0.280699	0.232178	0.362681	0.153938	0.015385	-0.475298	0.102738	-0.187118	0.0318329	-0.195784	0.066992	0.708244	0.154222	-0.461233	0.394876	0.49686	0.187757	0.326449	0.398093	0.147262	0.366871	0.0498885	0.0433928	0.152835	0.13709	0.0146404	0.0694631	0.829247	8.00923e-06	0.46492	0.850773	0.00472321
hsa-miR-192-5p	hsa-miR-192-5p	skyblue	0.266346	-0.0907239	0.483365	-0.262676	-0.183209	0.17479	-0.0351902	0.345194	-0.289708	-0.414786	0.0851435	-0.156311	0.0984841	-0.0947483	0.117531	0.208468	-0.012875	0.156151	-0.189818	-0.0693986	0.00119258	0.0500233	-0.347437	-0.00593254	0.0645983	0.185222	0.609536	0.489078	-0.123329	0.0327004	0.199981	0.317136	-0.180774	0.11106	0.593332	0.00244069	0.116257	0.277751	0.300805	0.836189	0.0363969	0.0819894	0.0106924	0.616341	0.355555	0.561977	0.576976
hsa-miR-222-3p	hsa-miR-222-3p	skyblue	0.442005	0.330931	-0.106215	-0.192585	0.120398	0.317676	0.335198	0.382098	-0.0807659	0.205358	0.422346	-0.042648	-0.269294	0.271136	-0.00226436	-0.213592	0.0154104	0.192059	0.210712	0.165332	0.0811693	0.409719	0.204195	0.0633352	-0.0313967	0.239994	0.795874	0.276596	-0.0230679	0.619457	0.667561	0.245683	0.278314	0.00616287	0.0454301	0.531527	0.253466	0.477826	0.0553665	0.0425558	0.0196076	0.634648	0.222724	0.00921521	0.802102	0.107014	0.104542
hsa-miR-296-5p	hsa-miR-296-5p	skyblue	0.279508	0.1186	-0.255305	-0.297488	-0.0673854	0.211283	0.329534	0.233951	-0.340148	0.148594	0.38016	-0.222786	-0.0721927	0.266006	-0.0266629	-0.367025	-0.0874231	0.0121085	0.327119	-0.244439	-0.137043	0.383051	-0.221302	0.0665942	-0.0577638	0.154877	0.593668	0.269722	-0.188574	0.516963	0.407668	0.00102247	0.216768	0.0938542	0.48447	0.127245	0.0737481	0.691905	0.209369	0.0464042	0.163421	0.0394082	0.380093	0.0202891	0.185049	0.671118	0.111534
hsa-miR-342-3p	hsa-miR-342-3p	skyblue	0.396843	0.130303	-0.0544709	-0.262343	-0.0589772	0.18556	0.291357	0.0924891	-0.503902	-0.31376	0.152308	-0.0276283	-0.188622	0.0291894	-0.0680825	-0.310921	-0.346868	0.251929	0.177223	-0.0811034	0.102116	0.355	-0.195554	-0.163567	-0.0170517	0.187486	0.82127	0.0693628	-0.319676	0.274012	0.326503	0.102464	-0.106615	0.0150221	0.44208	0.748817	0.116738	0.728792	0.271522	0.0801855	0.586132	0.00147439	0.0586122	0.368162	0.871055	0.263552	0.863835
hsa-miR-365a-3p	hsa-miR-365a-3p	skyblue	0.489259	0.541788	0.161731	-0.385157	-0.145804	0.138636	0.351409	0.319401	-0.146883	-0.0189252	0.191257	0.196083	-0.0980325	0.0581005	-0.174193	0.22514	0.158677	0.263348	0.035855	0.229764	0.137152	0.0609927	0.159076	-0.113362	-0.0903968	-0.0518191	0.750528	0.294847	0.0121527	0.221159	0.451119	0.273998	-0.0400099	0.00211863	0.000533614	0.338911	0.0185708	0.389204	0.413181	0.0329481	0.0539837	0.385664	0.911477	0.256817	0.244779	0.563781	0.732674
hsa-miR-365b-3p	hsa-miR-365b-3p	skyblue	0.489259	0.541788	0.161731	-0.385157	-0.145804	0.138636	0.351409	0.319401	-0.146883	-0.0189252	0.191257	0.196083	-0.0980325	0.0581005	-0.174193	0.22514	0.158677	0.263348	0.035855	0.229764	0.137152	0.0609927	0.159076	-0.113362	-0.0903968	-0.0518191	0.750528	0.294847	0.0121527	0.221159	0.451119	0.273998	-0.0400099	0.00211863	0.000533614	0.338911	0.0185708	0.389204	0.413181	0.0329481	0.0539837	0.385664	0.911477	0.256817	0.244779	0.563781	0.732674
hsa-miR-5690	hsa-miR-5690	skyblue	0.484275	0.360631	0.114607	-0.127372	0.0304928	0.0790159	0.283962	0.184439	-0.327268	0.0940503	0.362887	0.315821	-0.383896	0.284942	0.0928884	-0.187879	-0.054503	0.367519	0.262894	0.0159706	0.0640403	0.154904	0.133019	-0.0207888	0.105952	0.235924	0.676279	0.104968	-0.0902953	0.556015	0.539902	0.181578	0.15239	0.00238829	0.0283277	0.499401	0.452504	0.857815	0.642027	0.0885206	0.274481	0.04802	0.579798	0.0272824	0.0568857	0.0189925	0.0873798
hsa-miR-664a-3p	hsa-miR-664a-3p	skyblue	0.29181	0.358307	0.011223	-0.0121489	0.132935	0.0169367	0.329891	0.333949	-0.486309	0.0205175	0.255616	0.0493918	-0.299063	-0.133069	-0.131161	-0.180828	-0.132367	0.58584	0.2626	0.189737	0.206534	0.0396413	0.00644777	0.080148	0.044092	0.0867163	0.731133	0.0176351	-0.0685275	0.149829	0.350838	0.246906	0.0672012	0.0796949	0.0294382	0.947437	0.943107	0.432834	0.920747	0.0461536	0.0433816	0.00227484	0.904061	0.126766	0.771584	0.0721613	0.432366
hsa-miR-874-3p	hsa-miR-874-3p	skyblue	0.226082	0.346152	0.123412	-0.115482	-0.0841404	0.0354887	0.228673	0.612673	-0.518327	0.137451	0.575267	-0.0688643	-0.195589	0.265938	0.144465	-0.223964	0.157363	0.511206	0.257522	0.0461982	-0.28992	0.191519	-0.13035	0.0145429	-0.277512	0.0446114	0.827631	0.271594	-0.217933	0.349768	0.389452	0.292043	0.399732	0.178463	0.0358465	0.466793	0.49611	0.620516	0.834818	0.173406	5.56165e-05	0.00101524	0.417225	0.000195624	0.685485	0.245994	0.111628
hsa-miR-101-3p	hsa-miR-101-3p	steelblue	0.0706846	-0.185654	0.480624	-0.0525753	-0.192642	0.115684	-0.403419	0.267319	-0.205207	-0.114669	0.354335	-0.289496	0.283331	0.437589	0.353332	0.0859729	0.19571	-0.0485538	-0.306189	-0.0826006	-0.296455	0.294754	-0.574574	-0.0658169	-0.134253	0.455758	0.280826	0.712842	-0.179958	0.459563	0.0828422	0.300912	-0.0440869	0.677614	0.271277	0.00260448	0.757291	0.253324	0.495353	0.0132894	0.109711	0.223071	0.499167	0.0314197	0.0822236	0.0892617	0.00675953
hsa-miR-101-5p	hsa-miR-101-5p	steelblue	0.309697	-0.1376	0.27628	-0.0356694	0.141498	0.0882689	-0.272898	0.135078	0.109331	-0.0936868	0.0770293	-0.0435576	0.160405	0.112293	0.176439	0.291236	0.0603078	-0.345314	-0.222505	0.0211346	0.211289	0.366924	-0.175918	-0.20363	-0.0382504	0.408233	0.235258	0.782697	0.16336	0.42195	0.157737	0.150244	-0.139483	0.0621383	0.416715	0.0978719	0.833989	0.403509	0.603408	0.10222	0.425386	0.519481	0.58127	0.650446	0.797968	0.342938	0.508162
hsa-miR-194-5p	hsa-miR-194-5p	steelblue	0.102775	-0.11788	0.0791796	-0.164875	-0.0649335	-0.0910929	-0.0735823	0.420355	0.0683177	0.000523725	0.0868024	-0.348286	0.251975	0.204654	-0.139325	0.3305	0.353576	-0.491819	-0.329427	-0.158741	-0.106248	0.275759	-0.0748838	-0.0821537	-0.168571	0.0190087	0.126504	0.853977	0.377497	0.21246	-0.0862168	0.11114	0.0278455	0.544975	0.487145	0.641335	0.329477	0.702594	0.591823	0.665154	0.0095862	0.687855	0.997545	0.609462	0.034646	0.132455	0.224348
hsa-miR-215-5p	hsa-miR-215-5p	steelblue	0.234878	-0.183944	0.560065	-0.125042	-0.207776	0.15966	-0.232957	0.531378	-0.124368	-0.198859	0.144849	-0.303295	0.267031	0.26198	0.180603	0.435166	0.319202	-0.237995	-0.531142	0.0297537	-0.188529	0.191787	-0.272794	-0.0645474	-0.212233	0.158364	0.316965	0.898153	0.134883	0.194107	-0.0336793	0.434856	-0.0691811	0.161713	0.275793	0.000312641	0.46088	0.217204	0.345212	0.165269	0.000713952	0.46332	0.23803	0.392349	0.0680312	0.11011	0.117263
hsa-miR-29c-3p	hsa-miR-29c-3p	steelblue	0.113799	0.0984891	0.386125	-0.0434864	-0.111131	-0.0563418	-0.00801072	0.688083	-0.134451	0.229027	0.492661	-0.261361	0.200565	0.385248	0.110533	0.269451	0.546893	-0.0314559	-0.250767	0.129425	-0.309249	0.181085	-0.116641	0.0188318	-0.385768	0.0497944	0.387817	0.874903	0.202367	0.419661	0.163831	0.274284	0.256666	0.502452	0.561957	0.0182524	0.798291	0.512585	0.740483	0.962469	2.52352e-06	0.427558	0.172724	0.00195027	0.118163	0.233946	0.0185405
hsa-miR-30b-5p	hsa-miR-30b-5p	steelblue	-0.137382	-0.211535	0.214736	0.13721	0.0745222	0.032497	-0.265607	0.438241	-0.0404787	-0.0157137	0.0768528	-0.476534	0.234828	-0.0768392	-0.0957958	0.178875	0.250677	-0.220614	-0.438911	0.101626	0.040136	0.139486	-0.235283	-0.0814763	-0.292677	0.150768	0.0933207	0.764576	0.326179	0.000964099	-0.00520394	0.487197	-0.0863552	0.41746	0.208814	0.201847	0.418049	0.66113	0.848575	0.112091	0.00666845	0.811983	0.926454	0.651195	0.00286674	0.161804	0.651253
hsa-miR-3912-3p	hsa-miR-3912-3p	steelblue	0.0497153	-0.105357	0.311188	-0.0314069	-0.0856582	0.0813423	-0.289502	0.25692	-0.0116428	-0.101259	0.247132	-0.308267	0.351164	0.260701	0.107649	0.127996	0.330229	-0.122307	-0.353276	0.190661	-0.0549557	0.255045	-0.276017	-0.0950283	-0.112601	0.392059	0.267702	0.610253	0.169766	0.140934	0.10499	0.441741	-0.0800572	0.770128	0.534863	0.0608249	0.853599	0.614203	0.632225	0.0822167	0.124774	0.945473	0.550957	0.140311	0.0634175	0.0330786	0.119129
hsa-miR-455-5p	hsa-miR-455-5p	steelblue	-0.239628	0.0399685	0.440422	-0.00733327	-0.267626	0.167013	-0.206917	0.407905	-0.134317	0.110054	0.236562	-0.539309	0.204404	0.1578	-0.0931793	0.361415	0.330726	0.024468	-0.516326	0.205108	-0.21364	0.177715	-0.308424	-0.162541	-0.624692	0.0417568	0.22347	0.690507	0.0196917	0.175716	-0.0606941	0.373722	-0.0981914	0.153153	0.814311	0.00637138	0.965641	0.109289	0.323155	0.219154	0.012207	0.428025	0.516706	0.158639	0.000572424	0.224927	0.350936
hsa-miR-5189-5p	hsa-miR-5189-5p	steelblue	0.220427	-0.0742333	0.201361	-0.303422	-0.294687	0.009991	0.0189244	-0.0330663	0.19298	-0.302564	-0.0919229	0.0877218	0.330086	0.0428075	-0.056581	0.294716	0.106349	-0.336464	-0.278731	-0.150121	0.018622	0.0833968	-0.246009	-0.282291	0.0513274	-0.058085	0.0385574	0.41455	-0.0919795	0.0513893	0.000448184	-0.0702682	-0.287541	0.189864	0.662366	0.232055	0.0679095	0.0766371	0.9532	0.911481	0.845954	0.252474	0.0687313	0.588438	0.605663	0.046017	0.801377
hsa-miR-548ax	hsa-miR-548ax	steelblue	0.186964	0.10114	0.182412	-0.119723	-0.130883	0.0509887	-0.170354	0.25188	0.191378	0.00665447	0.0202948	-0.00107546	0.214723	-3.15475e-05	0.0952144	0.334309	0.334596	-0.309837	-0.348911	0.0802626	0.119651	-0.188176	0.0418108	-0.212942	-0.190379	0.127105	0.0166686	0.559759	0.217602	-0.0393618	0.191436	0.464623	-0.15919	0.267849	0.551427	0.279883	0.480315	0.440034	0.764405	0.313432	0.132605	0.25651	0.96882	0.905098	0.99496	0.201875	0.999852
hsa-miR-6513-3p	hsa-miR-6513-3p	steelblue	0.0671271	0.104647	-0.133696	-0.419201	-0.150946	0.134248	0.127029	0.143277	-0.0032808	0.192273	0.0570373	-0.175258	0.134581	0.319074	-0.184195	0.0396417	0.157976	-0.295923	0.111577	-0.361788	-0.113483	0.38464	-0.110292	0.0713189	-0.186885	-0.060877	0.290434	0.412764	0.165941	0.346749	0.239441	0.0535451	0.103006	0.693028	0.537637	0.430184	0.00980713	0.37251	0.428264	0.453731	0.39756	0.984625	0.25425	0.737392	0.299494	0.427107	0.0542431
hsa-miR-6741-3p	hsa-miR-6741-3p	steelblue	-0.082109	0.241803	0.152212	-0.273692	-0.230656	0.06848	0.0910634	0.232958	-0.0580156	0.208135	0.143325	-0.180485	0.146133	0.09699	-0.0738321	0.312005	0.316382	-0.0522431	-0.195409	0.18911	-0.130149	-0.0990364	0.106505	-0.0183191	-0.468104	-0.119136	0.139094	0.451323	0.176318	0.197744	0.148546	0.0338076	-0.0793845	0.629007	0.149346	0.368466	0.101186	0.169605	0.687151	0.591944	0.165269	0.733051	0.216393	0.3974	0.285079	0.388121	0.567954
hsa-miR-1179	hsa-miR-1179	tan	-0.055986	-0.0323441	-0.219255	0.0604024	0.152374	-0.0327467	0.0272574	0.425738	-0.0332933	0.370785	0.10109	-0.120745	-0.0427538	0.2844	-0.105283	0.0124919	0.294216	-0.15337	0.260753	-0.16762	-0.217277	0.344947	0.168102	0.292761	-0.114598	-0.23561	0.0649105	0.161786	0.650106	-0.0303146	-0.206211	-0.0332	0.561096	0.742066	0.849279	0.192292	0.722494	0.367951	0.847425	0.872772	0.00861133	0.844909	0.0238714	0.551622	0.476549	0.801621	0.0880093
hsa-miR-1273h-3p	hsa-miR-1273h-3p	tan	-0.27608	-0.0487005	-0.271294	0.173359	0.161594	0.204319	0.0897061	0.488075	0.144846	0.578645	0.202643	-0.401848	-0.032016	0.106244	-0.247135	-0.097197	0.284887	-0.0893263	0.178866	-0.075095	-0.161583	0.352489	0.113251	0.226916	-0.306671	-0.216516	0.0662759	0.171178	0.612336	0.0243328	0.0603986	0.139979	0.566565	0.0981254	0.774697	0.104333	0.304844	0.339325	0.225126	0.5975	0.00218016	0.392358	0.000175713	0.229034	0.0136872	0.850791	0.531411
hsa-miR-28-5p	hsa-miR-28-5p	tan	-0.0802049	-0.0858501	0.0899678	0.343538	0.304629	0.161143	0.157201	0.53054	-0.00307704	0.557327	0.193123	-0.243405	-0.0818161	0.104937	-0.205905	0.099634	0.320251	-0.0243719	-0.0970683	0.26284	-0.0196185	0.211327	0.22522	0.332245	-0.251145	-0.169434	0.0940042	0.369154	0.784174	0.141911	0.0709671	0.23947	0.358366	0.63701	0.613406	0.596427	0.0373635	0.0667682	0.340694	0.35279	0.000730596	0.985579	0.000339381	0.252116	0.146587	0.630236	0.536504
hsa-miR-3173-5p	hsa-miR-3173-5p	tan	-0.230319	-0.0789438	0.00952933	0.211077	0.0619578	0.0417804	-0.0252593	0.0852874	-0.0682844	0.163074	-0.0842163	-0.319775	0.169245	-0.0848052	-0.396639	0.11014	0.156313	-0.00185888	-0.14272	0.143447	0.110835	-0.011382	0.0739989	0.279478	-0.103919	-0.0248092	-0.107972	0.0316184	0.728478	-0.244066	-0.22492	0.0993904	-0.0605425	0.170248	0.642332	0.955361	0.209824	0.715642	0.80605	0.88203	0.615743	0.688	0.33486	0.6202	0.0536868	0.316638	0.617747
hsa-miR-3607-3p	hsa-miR-3607-3p	tan	-0.0968668	-0.26006	-0.303705	0.247137	0.384156	0.0139572	-0.21518	0.0558712	0.377543	0.238768	-0.314731	-0.113934	0.0949166	-0.159917	-0.2002	0.149144	0.0862831	-0.449619	-0.00419602	0.00162491	0.277322	0.189405	0.262517	0.12066	0.110922	-0.0442612	-0.393387	0.125201	0.829726	-0.226862	-0.250345	0.0636696	0.152983	0.568448	0.120072	0.0676404	0.140304	0.0189049	0.934656	0.200893	0.742576	0.0212407	0.154679	0.0577939	0.501942	0.576296	0.344427
hsa-miR-3960	hsa-miR-3960	tan	0.213539	0.134598	-0.109226	0.163585	0.224676	-0.0984247	0.281553	0.128421	0.0747775	0.198181	0.0242504	0.10423	-0.189829	0.0394098	-0.120563	0.0488431	0.10767	-0.0619901	0.181814	0.00660395	0.0828743	0.0289792	0.324214	-0.0863172	0.138385	-0.0581239	-0.119803	0.0143884	0.518474	0.0400101	-0.0418307	-0.200666	0.199481	0.204434	0.427051	0.519884	0.333327	0.181251	0.562214	0.0913764	0.448758	0.660039	0.239668	0.886711	0.539266	0.260453	0.816862
hsa-miR-4435	hsa-miR-4435	tan	-0.112104	0.0128051	-0.271154	0.214013	0.255239	0.0010719	-0.215172	-0.0281389	0.255538	0.48751	-0.0834399	-0.190526	0.27575	-0.196564	-0.0246739	0.0653807	0.0353925	-0.0550753	0.152264	0.126748	0.301352	-0.0389364	0.130828	0.434492	-0.0440895	0.197266	-0.185856	-0.0725779	0.476735	-0.0622787	0.00174403	0.122369	0.0875049	0.508878	0.94004	0.104518	0.203405	0.127346	0.994976	0.200912	0.868692	0.126886	0.00221008	0.623439	0.258673	0.0985435	0.243601
hsa-miR-4464	hsa-miR-4464	tan	-0.122014	-0.41658	0.331421	0.284355	0.310373	0.261611	-0.423866	0.11532	0.199315	-0.0513002	-0.296487	-0.255107	0.079873	-0.109413	-0.0162617	0.439616	0.0561227	-0.258481	-0.465972	0.34773	0.224256	0.155228	0.102883	0.269218	0.0620062	0.1434	-0.211762	0.34702	0.608995	-0.160385	-0.293428	0.269254	-0.144969	0.471893	0.0103249	0.0450919	0.0880616	0.0615402	0.117799	0.00894031	0.49672	0.236934	0.763006	0.074771	0.12755	0.638409	0.519165
hsa-miR-487b-3p	hsa-miR-487b-3p	tan	-0.0088664	-0.223221	0.0166038	0.376252	0.286053	0.00530397	0.316202	0.1658	0.0513	0.148653	-0.202749	-0.054532	-0.179133	-0.382611	-0.247822	0.0561229	-0.063376	0.0177573	-0.0599268	0.188499	0.238091	-0.141381	0.33269	0.239577	0.128312	-0.266796	-0.226071	-0.111119	0.576947	-0.30108	-0.175102	-0.0811309	0.0843652	0.958463	0.18417	0.9223	0.0217238	0.0860997	0.975145	0.0565716	0.326732	0.763007	0.379902	0.228785	0.748545	0.288764	0.0194303
hsa-miR-5001-3p	hsa-miR-5001-3p	tan	-0.393624	-0.16842	0.0684039	0.0333941	0.0354288	0.00233159	-0.519819	-0.110497	0.055235	-0.135295	-0.378072	-0.22238	0.0213784	-0.240713	-0.215081	0.251335	-0.0139657	-0.180268	-0.423468	0.152326	0.270655	0.0397609	0.0355049	-0.103529	-0.225612	0.162642	-0.20566	0.27517	0.440362	-0.273473	-0.277935	0.163465	-0.388353	0.0159373	0.319038	0.687481	0.844445	0.835093	0.989073	0.00097587	0.515009	0.74541	0.424636	0.0210454	0.185872	0.900056	0.151246
hsa-miR-5701	hsa-miR-5701	tan	-0.150821	-0.129599	-0.376232	0.3481	0.506592	-0.0145904	-0.135772	0.0517832	0.2704	0.337646	-0.306533	-0.0748247	-0.0101445	-0.371538	-0.274147	0.0769228	-0.0628573	-0.152037	0.157377	0.126119	0.426134	0.136749	0.261164	0.217776	0.0851083	-0.0681461	-0.290509	-0.0355197	0.811476	-0.244697	-0.215505	-0.0538173	0.127525	0.372911	0.444574	0.0217315	0.0347491	0.00137701	0.931698	0.42299	0.76084	0.105525	0.0409747	0.0649974	0.659838	0.952482	0.0235656
hsa-miR-589-3p	hsa-miR-589-3p	tan	-0.0287369	-0.0460655	-0.24782	0.220727	0.267926	-0.0520431	-0.0431564	-0.0888525	0.301797	0.384409	-0.103305	-0.219553	0.213174	0.178381	-0.376364	0.170249	0.103318	-0.446569	-0.171054	0.164581	0.194754	0.435904	0.17719	0.0977035	-0.150072	0.114138	-0.287586	0.301985	0.658798	0.309361	-0.216856	-0.274707	-0.073336	0.865927	0.786597	0.139175	0.189249	0.108877	0.759675	0.799791	0.601006	0.0694712	0.01882	0.542893	0.191671	0.205227	0.290826
hsa-miR-627-5p	hsa-miR-627-5p	tan	-0.139693	0.131453	0.0384402	-0.0434977	0.14558	-0.054348	-0.162595	0.266844	0.379689	0.0290895	0.0406555	-0.00547382	-0.0742466	0.0297126	-0.00945872	0.218894	0.429271	-0.166004	-0.0592534	0.0223887	-0.0230831	-0.148752	0.355378	0.10614	-0.0646814	-0.0632753	-0.0519357	0.215975	0.427467	-0.217721	0.090042	0.0501109	0.208268	0.409594	0.438028	0.821294	0.79824	0.389938	0.749366	0.336302	0.110368	0.0204578	0.864297	0.811176	0.97435	0.662309	0.861418
hsa-let-7e-3p	hsa-let-7e-3p	turquoise	0.104623	-0.0632939	-0.251167	0.0699153	0.241861	0.0990392	0.285254	-0.05547	0.241493	0.11859	0.25178	0.0201751	-0.141508	0.173195	-0.0268533	-0.443192	-0.0936772	-0.0780345	0.387995	-0.410967	-0.00701787	0.321114	-0.172156	-0.0376052	0.348342	0.089991	0.0609873	-0.0365523	-0.042833	0.400026	0.372309	-0.290246	0.26759	0.537731	0.709773	0.133743	0.680937	0.149245	0.559764	0.0870184	0.744363	0.149885	0.484511	0.132765	0.905655	0.403475	0.305307
hsa-let-7i-3p	hsa-let-7i-3p	turquoise	0.430685	0.268817	-0.185798	-0.0947147	0.23493	0.094388	0.3214	0.196258	-0.174744	0.312088	0.233625	0.0198227	-0.160318	0.211879	-0.327684	-0.0391042	-0.0929301	0.0033871	0.285537	-0.0126278	0.235667	0.537158	0.0242433	0.155919	0.0796914	0.229894	0.553518	0.396884	0.233358	0.686889	0.36212	-0.135056	0.0918374	0.00779151	0.107661	0.2709	0.577111	0.161618	0.578432	0.0524148	0.244349	0.300934	0.0600435	0.164026	0.907296	0.343203	0.208057
hsa-miR-107	hsa-miR-107	turquoise	0.403144	0.209259	-0.170187	0.0444381	0.217572	0.0810985	0.369547	0.228156	-0.0307069	0.318525	0.536601	-0.0291353	-0.0994105	0.329608	0.00367919	-0.403871	0.0524776	0.0585752	0.450988	-0.274331	-0.0580418	0.254957	-0.194609	0.115207	0.303431	0.330691	0.319925	0.23096	-0.0528571	0.668055	0.587725	-0.0586877	0.343536	0.0133585	0.213867	0.313911	0.793971	0.195812	0.633249	0.0243812	0.174406	0.856827	0.0546821	0.000617647	0.864085	0.558286	0.0463518
hsa-miR-127-5p	hsa-miR-127-5p	turquoise	0.0114303	0.138718	-0.00916654	-0.368306	-0.250289	0.181882	0.0441321	-0.139589	-0.286127	-0.113131	-0.0988463	0.0900567	-0.327217	0.257155	-0.0839108	-0.00352973	-0.206579	-0.0978664	-0.250649	0.0648	-0.0295092	0.196035	0.150447	-0.262826	-0.308172	-0.0121082	0.178219	0.233664	-0.268563	0.46339	0.117114	0.00351546	-0.317513	0.946467	0.412902	0.957059	0.0249016	0.135151	0.281307	0.795359	0.409946	0.0860142	0.504981	0.560533	0.596063	0.0480567	0.124417
hsa-miR-1296-5p	hsa-miR-1296-5p	turquoise	0.473604	0.584059	-0.336472	-0.129709	0.234663	0.139402	0.300869	-0.097823	0.123409	0.187234	0.175601	0.181548	-0.278751	-0.0304586	-0.144255	-0.135809	-0.186799	0.200455	0.481759	0.0337611	0.405273	0.163107	0.165292	-0.23734	0.267418	0.346747	0.354834	-0.0655405	-0.0732632	0.465779	0.544978	-0.0721152	0.0271935	0.00306853	0.000147575	0.0417267	0.444182	0.162108	0.41058	0.0703758	0.564618	0.466803	0.267145	0.298535	0.282207	0.0947852	0.857973
hsa-miR-140-3p	hsa-miR-140-3p	turquoise	0.146777	0.0985593	-0.338039	0.0313239	0.250327	0.144335	0.0941789	-0.253602	0.00396169	0.318435	-0.0415774	-0.215743	-0.0626326	0.0934938	-0.450459	-0.0285994	-0.342142	-0.263031	-0.0677219	0.100305	0.403633	0.643056	-0.0392272	-0.115829	-0.164881	0.334186	0.154524	0.352074	0.109389	0.760635	0.136277	-0.224965	-0.321246	0.38601	0.561677	0.0407252	0.853981	0.135091	0.394049	0.579278	0.12989	0.981434	0.0547546	0.806975	0.19969	0.712676	0.582052
hsa-miR-148a-3p	hsa-miR-148a-3p	turquoise	0.334454	0.297698	-0.0959479	-0.142213	-0.120194	-0.0532505	0.296991	-0.109727	-0.0678996	0.238613	0.542658	0.144147	0.0194165	0.595698	0.0825486	-0.239518	0.0760922	0.0585435	0.182513	0.0393518	-0.23767	0.31854	-0.0376253	-0.10644	-0.00140279	0.230743	0.327851	0.0796157	-0.356707	0.815635	0.338091	-0.29137	0.13261	0.043046	0.0735358	0.57214	0.401112	0.478577	0.754269	0.0742551	0.517961	0.68967	0.154953	0.000520571	0.39467	0.909188	0.00010034
hsa-miR-150-3p	hsa-miR-150-3p	turquoise	0.111891	-0.0258794	0.0325718	0.0654344	0.000348918	0.135979	0.231518	0.32915	-0.401093	0.297619	0.54046	-0.263484	-0.0395759	0.481634	0.00748987	-0.282359	0.00881264	0.0890147	0.0600217	0.0108996	-0.304301	0.641031	-0.324529	-0.0655731	-0.35803	0.0875724	0.523454	0.450035	-0.185847	0.771217	0.207965	-0.00771435	0.276409	0.509688	0.879155	0.84823	0.700405	0.998365	0.422276	0.167972	0.0466743	0.0138819	0.073615	0.000554105	0.115097	0.816103	0.00254301
hsa-miR-181c-3p	hsa-miR-181c-3p	turquoise	0.150196	0.301527	-0.0586463	-0.0382733	-0.111901	0.157591	0.299653	-0.0256596	-0.196622	0.353413	0.535686	-0.160643	0.0132435	0.525655	-0.0845094	-0.34383	0.0595594	0.121006	0.0562628	-0.0223266	-0.17514	0.219696	-0.250441	0.0363248	-0.15862	0.246814	0.300444	0.16954	-0.29625	0.784443	0.444319	0.0230367	0.00269744	0.374919	0.0697338	0.730256	0.822058	0.509649	0.351581	0.0715749	0.880174	0.243458	0.0318947	0.000633629	0.342211	0.937991	0.000834593
hsa-miR-185-3p	hsa-miR-185-3p	turquoise	0.316429	-0.0162525	0.201642	-0.0187575	-0.148485	0.0723042	0.177007	-0.00650622	-0.0283698	0.02819	0.416662	-0.136172	0.291606	0.440724	0.302357	-0.156481	0.100402	-0.105785	-0.205044	0.104872	-0.229461	0.229039	-0.270207	-0.254092	-0.174451	0.249166	0.190756	0.344261	-0.373748	0.624873	0.266716	0.0453828	-0.0500307	0.0563845	0.923939	0.23139	0.912258	0.380445	0.670639	0.294618	0.969514	0.867624	0.868456	0.0103082	0.421611	0.0799154	0.00633108
hsa-miR-186-5p	hsa-miR-186-5p	turquoise	0.321736	0.384755	0.272517	-0.0472067	-0.209064	0.0338618	0.212494	0.0838254	-0.282896	0.293434	0.397149	-0.104852	0.121872	0.542051	-0.273906	0.218475	0.201354	0.16925	-0.303669	0.370406	-0.0530597	0.252309	-0.0567187	0.139917	-0.207848	0.263539	0.445149	0.360193	-0.0084258	0.694808	0.125174	0.0515908	-0.212572	0.0521545	0.0187045	0.102719	0.781438	0.214305	0.842294	0.20671	0.62183	0.0897759	0.0779574	0.0149376	0.536835	0.472411	0.000529637
hsa-miR-188-5p	hsa-miR-188-5p	turquoise	0.0576356	0.146093	0.158867	-0.128422	-0.109473	0.1842	-0.0363269	0.0359565	-0.202684	-0.110816	0.339311	-0.0800823	-0.0170239	0.330863	0.1403	-0.180589	0.028509	0.159097	-0.212826	0.318428	-0.19713	0.123002	-0.134713	-0.132243	-0.145299	0.324499	0.310713	0.241443	-0.398185	0.485914	0.359362	0.156459	-0.17976	0.734736	0.388254	0.347645	0.448754	0.518935	0.275114	0.830973	0.832672	0.228939	0.51379	0.0399266	0.637526	0.92034	0.0454767
hsa-miR-200c-3p	hsa-miR-200c-3p	turquoise	0.297017	0.227279	-0.376134	0.141912	0.494147	0.197934	0.156458	-0.247219	0.195863	0.419973	0.0315624	0.16194	-0.150668	-0.193918	-0.0437418	-0.177264	-0.352292	0.050774	0.421984	0.273262	0.542079	0.333329	0.17413	-0.0916958	0.127792	0.35679	0.138575	-0.0642488	0.0950696	0.512238	0.481036	-0.0490339	-0.00163154	0.0742277	0.176115	0.0217684	0.40212	0.00188049	0.240265	0.355097	0.140166	0.24532	0.00965894	0.852882	0.338277	0.373401	0.250131
hsa-miR-21-3p	hsa-miR-21-3p	turquoise	0.275954	0.179344	-0.00185542	-0.260954	-0.255532	0.0133667	0.144868	-0.164171	-0.332368	0.105421	0.300022	-0.0171359	0.0182013	0.601858	-0.121468	-0.111838	-0.0765613	-0.100813	-0.138066	-0.0409171	-0.164937	0.473905	-0.188254	-0.179604	-0.20577	0.277402	0.388615	0.359049	-0.320495	0.885562	0.192089	-0.116985	-0.212901	0.0982844	0.288187	0.991304	0.118758	0.126895	0.937415	0.392286	0.331573	0.0444449	0.534614	0.0712087	0.919818	0.91485	8.13124e-05
hsa-miR-22-3p	hsa-miR-22-3p	turquoise	0.110284	0.137537	-0.185927	0.00353055	-0.00319558	-0.00983037	0.156834	-8.70204e-05	0.114129	0.536459	0.412758	-0.151423	0.261636	0.568662	-0.157424	-0.127853	0.280385	-0.259166	0.0472684	-0.0586208	-0.162396	0.380803	-0.0979663	0.10607	-0.137192	0.136639	0.0405122	0.345246	0.172251	0.719129	0.220516	-0.0814326	0.179414	0.515826	0.416929	0.27056	0.983454	0.985024	0.953952	0.353929	0.999592	0.501205	0.000620104	0.0111211	0.370985	0.117763	0.000240501
hsa-miR-25-3p	hsa-miR-25-3p	turquoise	0.442672	0.247226	-0.205999	0.235102	0.300667	0.144842	0.380168	-0.0924372	-0.11106	0.463994	0.393419	0.104876	-0.215193	0.175459	-0.0401969	-0.404246	-0.276639	0.300095	0.45959	0.00857447	0.187358	0.284004	-0.0998915	0.155181	0.283839	0.373291	0.305529	-0.149052	-0.111045	0.723078	0.458672	-0.149707	0.166957	0.00607686	0.140155	0.221253	0.161302	0.0705733	0.392373	0.0202862	0.586343	0.512857	0.00381975	0.0159973	0.536742	0.200867	0.29893
hsa-miR-27a-5p	hsa-miR-27a-5p	turquoise	0.186286	0.174954	-0.0753801	-0.325573	-0.291623	0.0813979	0.348726	-0.0449503	-0.321946	-0.195661	0.0637665	-0.0717334	-0.36793	0.265767	-0.280081	-0.106984	-0.182412	0.000154327	-0.252138	-0.0278762	-0.103684	0.258569	0.150105	-0.382917	-0.199806	-0.059307	0.405471	0.134976	-0.217266	0.435588	0.0456122	-0.181309	-0.236504	0.269619	0.300347	0.657467	0.0492579	0.0798975	0.631991	0.0344023	0.791648	0.0519927	0.245816	0.707701	0.673094	0.0250613	0.111868
hsa-miR-28-3p	hsa-miR-28-3p	turquoise	0.317942	0.150451	0.214538	0.066242	0.0295269	0.280144	0.236106	0.346508	-0.262928	0.317158	0.287357	-0.0916152	-0.224378	0.29518	0.00753164	0.0443337	-0.0169248	0.171733	-0.162247	0.23777	-0.0630152	0.207728	0.0339855	0.171099	-0.168813	0.120164	0.403171	0.339442	-0.0493462	0.622071	0.285354	0.199492	0.0449269	0.0551513	0.3741	0.202273	0.696882	0.862276	0.0930782	0.159467	0.0356438	0.115894	0.0557876	0.0846149	0.589692	0.181847	0.0761228
hsa-miR-29b-2-5p	hsa-miR-29b-2-5p	turquoise	0.410319	0.263948	-0.319828	0.111236	0.274727	-0.0629486	0.315922	-0.263736	0.199537	0.323598	0.120952	0.475614	-0.178101	0.163055	-0.0164064	-0.100372	-0.118265	-0.0997044	0.361305	0.189303	0.155388	0.25989	0.324189	-0.257734	0.132039	0.0262399	-0.0653192	-0.177437	0.0271539	0.465472	0.1603	-0.413107	0.156541	0.0116562	0.114436	0.0536453	0.512187	0.099851	0.711288	0.0568022	0.114737	0.236402	0.0507321	0.475787	0.00292882	0.291597	0.334916
hsa-miR-3130-5p	hsa-miR-3130-5p	turquoise	0.0880968	0.176889	-0.287946	0.173765	0.352923	-0.13491	0.297129	0.0172351	0.125708	0.451092	0.0812916	0.164616	-0.0993801	0.0442875	-0.238304	-0.0582806	0.0538676	-0.136222	0.209256	0.289213	0.132495	0.322497	0.360217	-0.165472	-0.161951	-0.135328	-0.0926816	0.153765	0.338893	0.401242	0.148701	-0.179294	0.21549	0.604117	0.294948	0.0839511	0.303693	0.0321499	0.425967	0.0741141	0.919355	0.458477	0.00507647	0.632438	0.330248	0.558407	0.794654
hsa-miR-3136-5p	hsa-miR-3136-5p	turquoise	0.340705	0.053698	0.0255016	0.166617	0.0431176	0.107009	0.168051	0.0356286	-0.321933	0.303302	0.242845	-0.121638	0.243552	0.0841883	-0.13735	-0.221992	-0.156629	0.134232	0.0601151	0.0257139	0.223917	0.254802	-0.365857	0.193424	-0.0746206	0.422569	0.390733	0.228161	0.115806	0.475403	0.338996	0.217934	-0.169357	0.0390662	0.752269	0.880906	0.32432	0.799967	0.528443	0.320115	0.834177	0.052003	0.0680241	0.147547	0.473271	0.146335	0.620316
hsa-miR-324-3p	hsa-miR-324-3p	turquoise	0.314129	0.223256	-0.323492	0.288556	0.322286	-0.109661	0.388154	-0.132319	-0.181182	0.540172	0.34915	-0.00293099	-0.0215932	0.222693	-0.285733	-0.351152	-0.160085	0.141107	0.269584	0.159086	0.210938	0.302465	0.0525819	0.228583	0.0740157	0.296082	0.215367	-0.0425617	0.143314	0.750116	0.279523	-0.218436	0.05413	0.0583007	0.1841	0.0508126	0.0832681	0.0517311	0.518213	0.0175998	0.434988	0.283192	0.000558629	0.034169	0.986264	0.899057	0.185236
hsa-miR-326	hsa-miR-326	turquoise	0.157004	0.299598	0.0949895	0.0307311	0.110603	0.294808	0.0675532	0.0231509	0.150236	0.333705	0.214747	0.0372352	-0.00102849	0.17477	0.100401	0.0455991	0.0171021	0.197169	0.143776	0.269831	0.0624757	0.229024	-0.0609723	0.007339	-0.0990402	0.128002	0.134454	0.124033	-0.110144	0.497347	0.319292	0.0257024	0.0915502	0.353401	0.0716293	0.576002	0.856716	0.514605	0.076511	0.691175	0.891816	0.374791	0.0435444	0.201824	0.82681	0.99518	0.300862
hsa-miR-328-3p	hsa-miR-328-3p	turquoise	0.430442	0.268501	-0.00808163	-0.020392	0.047818	-0.0238407	0.3267	0.45308	-0.171963	0.379659	0.66889	-0.0977876	0.147073	0.498552	0.0908815	-0.186847	0.346185	0.038131	0.233695	0.0461187	-0.211595	0.350535	-0.120663	-0.0258095	-0.0898992	0.237832	0.509763	0.512584	0.0648131	0.66621	0.46946	0.18961	0.399048	0.00783012	0.108091	0.962137	0.904646	0.778678	0.888613	0.048432	0.00486223	0.308813	0.0204686	6.02477e-06	0.56476	0.385044	0.00168635
hsa-miR-339-5p	hsa-miR-339-5p	turquoise	0.38387	0.399292	0.138761	0.0652476	0.0586963	-0.0170457	0.148564	0.0490085	0.140608	0.403195	0.364944	-0.0756668	0.173258	0.285959	-0.191124	0.216688	0.191927	0.0323907	-0.117365	0.255071	0.185532	0.272359	-0.0780655	-0.0896228	-0.083605	0.329814	0.284944	0.444633	-0.0458877	0.722125	0.325362	0.124778	-0.0676981	0.0190013	0.0143558	0.412757	0.701221	0.730035	0.920238	0.380188	0.77331	0.406503	0.0133456	0.0263577	0.656244	0.305129	0.0862066
hsa-miR-3609	hsa-miR-3609	turquoise	0.0538033	0.15035	-0.0768471	0.112063	0.0566439	-7.3939e-05	-0.0339014	-0.290361	-0.0397239	0.210701	0.147395	-0.203497	0.239249	0.185172	-0.25141	-0.00932716	-0.127662	0.0879237	-0.0497111	0.262694	0.184008	0.28272	-0.110173	0.163859	-0.00131607	0.465112	0.100973	-0.00932653	-0.0597159	0.504643	0.0663499	-0.12848	-0.262242	0.751798	0.374425	0.65122	0.509035	0.739139	0.999653	0.842111	0.0812713	0.815428	0.210656	0.38399	0.227037	0.153825	0.272544
hsa-miR-371b-3p	hsa-miR-371b-3p	turquoise	0.27654	0.224621	-0.387632	-0.360094	-0.104727	-0.0122293	0.561747	-0.330407	-0.10809	-0.0121508	0.0271581	0.301948	-0.27819	0.215781	-0.202917	-0.263236	-0.305753	-0.157138	0.166941	-0.0113424	0.0163739	0.430664	0.218681	-0.512162	-0.151797	-0.219062	0.251727	-0.0475668	-0.370375	0.588774	0.209722	-0.478471	-0.105996	0.097543	0.181361	0.0177659	0.0285809	0.537323	0.942731	0.000297165	0.0457935	0.524263	0.943098	0.873231	0.0693248	0.0954797	0.199609
hsa-miR-381-3p	hsa-miR-381-3p	turquoise	0.115882	0.241039	-0.111225	-0.236336	-0.00345976	0.213557	0.196641	-0.213037	-0.162433	0.152907	-0.0722921	-0.0115673	-0.344002	0.204132	-0.338773	0.00653829	-0.301885	0.0665646	-0.127765	0.26443	0.208123	0.41549	0.312044	0.067245	-0.169047	0.101394	0.379399	0.0500509	-0.131522	0.644279	0.217504	-0.0462032	-0.242785	0.49461	0.150675	0.512227	0.159049	0.983786	0.204394	0.243412	0.205525	0.336788	0.366258	0.670691	0.945827	0.0370907	0.225559
hsa-miR-410-3p	hsa-miR-410-3p	turquoise	0.164704	0.0153094	-0.0833869	0.335987	0.263408	-0.0735266	0.0289146	-0.217941	-0.232466	0.35957	0.232897	0.150311	-0.16338	0.161748	0.0890081	-0.320725	-0.325947	0.177052	0.321312	-0.0746631	0.0919237	0.327892	-0.223769	-0.0612243	0.0219588	0.309099	0.0642827	-0.0774806	-0.252628	0.638694	0.1492	-0.132679	0.117291	0.329987	0.928341	0.62366	0.0420409	0.115206	0.665392	0.865105	0.195035	0.166189	0.0288304	0.165382	0.37455	0.333941	0.338859
hsa-miR-423-3p	hsa-miR-423-3p	turquoise	0.355662	0.100462	-0.0250001	-0.136645	0.0297938	0.078507	0.178411	0.343974	0.0287273	0.318526	0.365214	-0.0471136	0.0365821	0.601933	-0.00633153	0.0902508	0.287632	-0.295597	-0.0357586	0.0101138	-0.237778	0.480501	0.11535	0.0840159	-0.113782	0.0239521	0.320695	0.5724	0.177891	0.71777	0.197268	-0.00781136	0.304593	0.0307456	0.554111	0.883232	0.419988	0.861042	0.644179	0.290744	0.0371071	0.865971	0.0546814	0.0262381	0.781858	0.829803	8.11029e-05
hsa-miR-4484	hsa-miR-4484	turquoise	0.323173	0.154335	-0.091475	0.0524848	0.281941	-0.0458279	0.190135	-0.16617	0.217296	0.166108	0.0540161	0.122023	-0.141908	0.144139	-0.11724	0.155649	-0.0519061	0.00345988	-0.000579806	0.453944	0.243933	0.260088	0.498831	0.0578087	0.296827	0.184955	0.100477	-0.041786	0.159412	0.471283	0.0608847	-0.227467	0.0231084	0.0510542	0.361746	0.590264	0.757696	0.0909117	0.787673	0.259669	0.32564	0.196393	0.325823	0.750848	0.471859	0.402135	0.394698
hsa-miR-454-5p	hsa-miR-454-5p	turquoise	0.202118	0.250266	-0.0805225	-0.22121	-0.129884	-0.149727	0.0793595	-0.135397	0.156563	0.267829	0.141375	0.0693965	0.184798	0.336162	-0.100096	0.179911	0.168522	-0.11807	-0.0826619	0.275736	0.0881282	0.359018	0.231256	-0.0821498	-0.181062	0.104787	0.225614	0.217034	0.0380735	0.489067	0.0609945	-0.129897	-0.00818962	0.230267	0.135188	0.635672	0.188256	0.443564	0.376427	0.640575	0.424286	0.354772	0.10901	0.403923	0.683181	0.273531	0.0419277
hsa-miR-4781-3p	hsa-miR-4781-3p	turquoise	0.355411	0.277119	0.23809	0.143791	0.0231744	0.033646	0.0193169	0.248908	-0.14878	0.365137	0.57884	0.0769349	-0.0639515	0.447133	0.250878	-0.172564	0.209841	0.33687	0.22914	-0.12408	-0.0974804	0.0115435	-0.275835	0.213159	0.224221	0.477919	0.328099	0.186307	-0.0968955	0.536516	0.442169	0.265776	0.274137	0.0308722	0.0968152	0.155888	0.395854	0.891707	0.843286	0.909652	0.137391	0.379488	0.0262721	0.00017462	0.650846	0.70689	0.00552756
hsa-miR-491-5p	hsa-miR-491-5p	turquoise	0.207864	-0.036533	-0.498324	0.139354	0.366758	0.131632	0.378189	-0.141829	-0.22078	0.177885	0.203277	0.0188543	-0.340049	0.0933339	-0.193929	-0.665521	-0.475578	0.0534084	0.525411	-0.301097	0.119399	0.470242	-0.219664	0.0344507	0.341467	0.198447	0.227989	-0.177992	-0.219135	0.553389	0.341816	-0.268521	0.154926	0.217006	0.830028	0.00169596	0.410742	0.0255637	0.437399	0.0210026	0.402398	0.189139	0.292191	0.22755	0.911807	0.0394693	0.582701
hsa-miR-500a-3p	hsa-miR-500a-3p	turquoise	0.237386	0.513549	0.0669219	-0.229345	-0.297974	-0.100066	0.208833	-0.120845	-0.40531	0.257944	0.484306	0.228584	-0.0883461	0.621412	0.0102669	-0.145753	0.0734548	0.316822	0.0841907	0.187766	-0.236711	0.186848	-0.0393533	-0.102466	-0.215275	0.212541	0.414436	0.081103	-0.439401	0.795225	0.291958	-0.0874734	-0.0403939	0.157151	0.00115087	0.693921	0.172112	0.0732564	0.55568	0.214823	0.47618	0.0128238	0.123225	0.00238654	0.173577	0.60309	4.04968e-05
hsa-miR-532-5p	hsa-miR-532-5p	turquoise	0.378461	0.299655	-0.052674	-0.289063	-0.143419	0.123726	0.201053	-0.196167	-0.254184	0.0768705	0.187005	0.0380247	-0.0821675	0.430671	-0.202622	-0.0728081	-0.1945	-0.0704701	-0.10983	0.0430348	0.0495971	0.42289	-0.108015	-0.184038	-0.118351	0.32186	0.411595	0.345001	-0.326513	0.88554	0.331957	-0.0871301	-0.33601	0.0209029	0.071572	0.756849	0.0827035	0.397087	0.465649	0.232785	0.244573	0.128981	0.65112	0.267742	0.823195	0.628762	0.00779373
hsa-miR-582-3p	hsa-miR-582-3p	turquoise	0.422361	0.291772	-0.0802213	-0.434297	-0.191056	-0.147707	0.125747	-0.105593	-0.190954	-0.112182	-0.0692587	0.207291	-0.129005	0.330372	-0.210944	0.274562	-0.0862749	-0.289816	-0.202324	0.00962127	0.0246306	0.28705	0.233891	-0.272144	-0.12817	0.0553419	0.30283	0.378852	-0.195561	0.561299	-0.00153604	-0.174643	-0.294584	0.00921256	0.0797364	0.636941	0.00723587	0.257328	0.382974	0.458337	0.533947	0.257585	0.508583	0.683777	0.218305	0.446682	0.0458173
hsa-miR-629-5p	hsa-miR-629-5p	turquoise	0.315778	0.109221	-0.29411	-0.175917	-0.135487	-0.0360401	0.545367	-0.102546	-0.301138	0.252205	0.394497	-0.0719317	-0.0526629	0.538297	-0.251941	-0.426839	-0.0874274	-0.0999507	0.21877	-0.232397	-0.207148	0.503542	-0.108391	-0.105219	0.0251248	0.0956316	0.326246	0.117627	-0.1688	0.807036	0.247868	-0.298233	0.127617	0.0569217	0.519906	0.0772433	0.297652	0.423972	0.832288	0.000481731	0.545877	0.0701129	0.132089	0.0156846	0.672241	0.756899	0.000588964
hsa-miR-7-1-3p	hsa-miR-7-1-3p	turquoise	0.355789	-0.0344267	0.258968	0.00639711	-0.0244083	0.172419	0.206302	0.392516	-0.315418	0.159736	0.350016	-0.295762	0.217057	0.287553	-0.0785856	0.0811353	0.105522	-0.0153953	-0.153907	0.121836	-0.0164651	0.505001	-0.304639	0.0378826	-0.255072	0.154303	0.620612	0.627991	0.0762744	0.518776	0.188603	0.283471	0.0545289	0.0306818	0.839696	0.121692	0.970025	0.885978	0.307514	0.220558	0.016263	0.0572199	0.34498	0.0336967	0.0755177	0.196899	0.0843942
hsa-miR-769-5p	hsa-miR-769-5p	turquoise	0.149578	0.320755	-0.157992	0.0903091	0.106339	0.109888	0.459166	0.282177	-0.331549	0.592071	0.503954	-0.248134	-0.167383	0.35142	-0.349575	-0.20725	0.0400498	0.232309	0.111512	0.235477	-0.0393211	0.495431	0.000470644	0.0277208	-0.308251	0.0937626	0.512817	0.326431	0.152693	0.814599	0.334902	-0.0398053	0.168284	0.376909	0.0529171	0.35034	0.595029	0.531044	0.517342	0.00425417	0.0906297	0.0450044	0.000113339	0.00147248	0.138659	0.322068	0.0329422
hsa-miR-92a-3p	hsa-miR-92a-3p	turquoise	0.262575	0.0710222	-0.148057	-0.0995745	-0.0176787	0.0413233	0.190386	0.0226956	-0.266266	0.243499	0.347767	-0.173426	-0.0290699	0.519501	-0.147876	-0.210626	-0.0929581	-0.15796	0.0163047	-0.132837	-0.124437	0.619301	-0.228116	-0.108432	-0.132972	0.255264	0.361016	0.458816	-0.166367	0.914057	0.196384	-0.128165	0.0191915	0.116403	0.676158	0.381835	0.557634	0.917286	0.808132	0.25903	0.893932	0.111171	0.146426	0.034935	0.304654	0.864387	0.000984131
hsa-miR-106a-5p	hsa-miR-106a-5p	violet	0.360065	0.211758	-0.118685	0.223642	0.558629	0.186144	0.32175	0.217484	0.366533	0.223888	0.178164	0.219369	-0.296266	-0.296602	0.097987	-0.257035	-0.105051	0.262821	0.48714	0.109494	0.380602	0.0339512	0.224131	0.0888862	0.358398	0.165085	0.275331	-0.136299	0.00318128	0.154607	0.728512	0.16177	0.361056	0.0285949	0.208324	0.484157	0.183322	0.000326425	0.269991	0.0521439	0.195998	0.0256608	0.182827	0.291425	0.192055	0.0749981	0.0746527
hsa-miR-130a-3p	hsa-miR-130a-3p	violet	0.351608	0.299466	0.0563294	-0.0165415	0.102931	0.157135	0.0223544	0.212358	0.129675	0.132232	0.472558	0.0479973	0.0886701	0.176994	0.280707	-0.273749	0.186124	0.12188	0.181976	-0.0717707	0.064555	-0.0907029	-0.193003	-0.0265607	0.145576	0.492263	0.346147	0.276796	-0.163337	0.406694	0.802322	0.489377	0.101029	0.0328421	0.0717597	0.740538	0.922591	0.544364	0.352993	0.895517	0.207007	0.444304	0.435294	0.00314348	0.777868	0.601756	0.294657
hsa-miR-130b-3p	hsa-miR-130b-3p	violet	0.335149	0.613174	-0.18999	-0.21983	0.139507	0.208246	0.290334	0.147535	0.282892	0.359572	0.231711	0.136772	-0.185789	0.0390127	-0.152674	-0.0442947	0.125809	0.137294	0.259501	0.158806	0.332145	0.0122606	0.330629	0.101692	0.0565571	0.268452	0.420404	0.118623	0.0785105	0.383433	0.805145	0.231182	0.0643491	0.042588	5.46284e-05	0.260042	0.191099	0.410224	0.216143	0.081301	0.383534	0.0897803	0.0288293	0.167608	0.419549	0.270923	0.818677
hsa-miR-133a-3p	hsa-miR-133a-3p	violet	0.108624	0.231467	-0.214052	-0.416838	-0.0406681	0.562334	-0.102603	-0.17319	0.307596	-0.0576503	-0.0705326	-0.119804	-0.0101317	-0.0781387	0.151353	-0.15764	-0.172205	-0.0862133	0.162993	-0.0749059	0.309635	0.143467	-0.0558422	-0.178689	-0.0189677	0.407219	0.260881	0.064595	-0.108526	0.136517	0.620146	0.284417	-0.201065	0.522201	0.168068	0.203322	0.0102727	0.811119	0.000291928	0.545652	0.30532	0.0640255	0.734671	0.67827	0.480014	0.952542	0.645739
hsa-miR-18b-5p	hsa-miR-18b-5p	violet	0.327124	0.150068	0.197107	-0.235221	-0.195056	0.0968625	0.182924	0.00743134	-0.217045	-0.202691	0.414033	-0.0786664	0.237914	0.162196	0.161524	-0.209672	0.0350396	0.118921	-0.0332791	-0.0256426	-0.0159263	-0.0616419	-0.420727	-0.131758	0.0690613	0.411696	0.481415	0.286566	-0.460758	0.374274	0.556575	0.208842	-0.252204	0.0481238	0.375331	0.242275	0.161083	0.247309	0.568466	0.278511	0.965182	0.196924	0.228922	0.01085	0.643505	0.156204	0.337503
hsa-miR-199a-5p	hsa-miR-199a-5p	violet	0.148132	0.304883	0.11859	0.197534	0.140811	0.158732	0.0908803	0.163459	-0.0239165	0.278319	0.627856	-0.0459502	-0.0585631	0.118663	0.368594	-0.455123	0.0512347	0.611057	0.34878	0.138106	-0.00810571	-0.083584	-0.223241	0.140151	0.108268	0.472391	0.408527	-0.111058	-0.377095	0.408034	0.700985	0.312767	0.280944	0.381593	0.0665293	0.48451	0.241236	0.405818	0.348062	0.592692	0.333704	0.888261	0.0953191	3.18517e-05	0.787119	0.730625	0.484237
hsa-miR-20b-5p	hsa-miR-20b-5p	violet	0.284818	0.516985	-0.107884	-0.0550315	0.173711	0.178472	0.350924	0.246563	-0.0142683	0.409068	0.547737	0.145328	-0.169556	0.0282631	0.171051	-0.393391	0.0617788	0.532124	0.635358	0.103275	0.0963836	0.0352173	-0.0314904	0.0336668	0.0948941	0.26461	0.551158	-0.0472902	-0.216221	0.423619	0.879156	0.237537	0.393862	0.0875236	0.00105182	0.525059	0.746317	0.303846	0.290578	0.0332072	0.141256	0.933203	0.0119391	0.0004499	0.390769	0.315736	0.868117
hsa-miR-363-3p	hsa-miR-363-3p	violet	0.326132	0.363888	0.0404952	-0.204015	0.0556794	0.445162	0.250725	0.210909	-0.0416635	0.123078	0.439219	-0.034862	-0.0437167	0.0806086	0.263477	-0.284278	-0.00721626	0.335127	0.308433	0.170071	0.10122	0.170364	-0.181375	-0.0592243	-0.0815789	0.336752	0.697699	0.149113	-0.288626	0.377926	0.82848	0.34678	0.0926245	0.0488469	0.026829	0.811908	0.225831	0.74343	0.00576473	0.13445	0.210195	0.806583	0.468007	0.00653369	0.837696	0.797245	0.63531
hsa-miR-378g	hsa-miR-378g	violet	0.3022	0.255786	-0.0771048	-0.00782227	0.120602	0.135217	0.484186	0.349727	-0.266732	0.126633	0.344882	0.10255	-0.33738	-0.249357	0.120332	-0.394794	-0.125795	0.421544	0.459726	0.077753	0.137524	0.0171933	0.0744604	-0.286045	-0.0926279	0.0705147	0.549201	0.0490982	-0.0399051	0.1711	0.620788	0.11417	0.280618	0.0690819	0.126506	0.650125	0.963351	0.477074	0.424907	0.00239341	0.0338535	0.110523	0.455151	0.0365773	0.545861	0.0411443	0.13666
hsa-miR-484	hsa-miR-484	violet	0.363778	0.480994	0.110887	-0.0694264	0.0555993	0.167203	0.376654	0.475346	0.271697	0.471466	0.384953	0.14041	-0.0870806	0.197309	-0.0148071	0.23184	0.389144	0.151944	0.128545	0.273764	-0.0325459	-0.00491803	0.346064	0.246783	-0.0946641	-0.110707	0.374456	0.22075	0.136507	0.328746	0.488676	0.102664	0.370993	0.0268787	0.00258183	0.513519	0.683051	0.743787	0.322598	0.0215726	0.00294714	0.103799	0.00322348	0.0186385	0.407169	0.608311	0.241784
hsa-miR-548at-5p	hsa-miR-548at-5p	violet	0.181135	0.227586	-0.0201766	-0.249897	-0.0663051	0.28509	0.0926455	0.0303777	0.0663402	-0.197887	0.000541102	0.203474	-0.224157	-0.133714	0.0676325	-0.230952	-0.0898703	0.118661	0.257756	-0.337268	0.0834258	-0.154376	-0.0523367	-0.18879	0.120187	0.070316	0.294745	-0.127328	-0.17388	-0.125437	0.57506	0.367291	0.00443568	0.28332	0.175517	0.905649	0.135784	0.696607	0.0872078	0.585496	0.858347	0.696454	0.240379	0.997464	0.22709	0.182288	0.43012
hsa-miR-126-5p	hsa-miR-126-5p	white	0.0359979	-0.0988452	0.443117	0.324478	0.0541343	-0.00578806	-0.384631	0.0393755	0.0832146	-0.0402645	0.286895	-0.292822	0.423893	-0.0568279	0.413624	0.0313593	0.151264	0.148963	-0.281788	0.191798	0.0826364	-0.231811	-0.482453	-0.0883799	0.0477747	0.588223	-0.0618382	0.307097	-0.233068	0.0972599	0.18762	0.521432	-0.178665	0.832482	0.560537	0.00602006	0.050071	0.75032	0.972878	0.0187457	0.817019	0.62438	0.81296	0.0851386	0.0786093	0.00893546	0.738322
hsa-miR-130b-5p	hsa-miR-130b-5p	white	0.118233	0.169661	0.132058	0.00222645	0.216672	0.166746	-0.169899	0.393448	0.177102	0.215123	0.112328	0.184441	-0.111224	-0.0460008	0.239502	0.0746981	0.244098	0.198645	0.238366	0.0682852	0.168995	-0.0690796	0.159267	0.339243	0.0955976	0.102333	0.32012	0.109389	0.28553	-0.135752	0.416365	0.531184	0.356618	0.485833	0.315432	0.435905	0.989565	0.197714	0.323942	0.314745	0.0159888	0.294355	0.201016	0.508029	0.274475	0.51223	0.78689
hsa-miR-151a-3p	hsa-miR-151a-3p	white	0.288892	-0.0701411	0.296917	0.144033	-0.0550339	0.305818	-0.0205342	0.24301	-0.188951	0.027845	0.309325	-0.34199	0.223451	0.136401	0.176568	-0.157814	0.00611904	0.0787405	-0.201651	-0.0851955	-0.0227591	0.0941669	-0.536749	-0.0573576	-0.0544954	0.409942	0.34919	0.368731	-0.182208	0.298798	0.377706	0.671582	-0.0978047	0.082893	0.679961	0.0743305	0.395049	0.746306	0.0656585	0.903984	0.147263	0.262704	0.870052	0.0624693	0.0382863	0.183706	0.420825
hsa-miR-151a-5p	hsa-miR-151a-5p	white	-0.0480778	0.0129119	0.306757	0.177805	-0.0437148	0.106897	-0.194129	0.505224	-0.144299	0.199276	0.30035	-0.282107	0.220875	0.116378	0.207655	-0.0680676	0.399001	0.189665	-0.123942	0.0449647	-0.137811	-0.107696	-0.18821	0.130954	-0.278415	0.162031	0.255252	0.311586	0.288904	-0.116461	0.268303	0.875272	0.238078	0.777505	0.93954	0.0647923	0.292413	0.797254	0.528878	0.249606	0.0014258	0.394167	0.237028	0.0708851	0.0907131	0.188944	0.492753
hsa-miR-151b	hsa-miR-151b	white	-0.0831441	0.0104507	0.289981	0.160767	-0.0567227	0.109076	-0.200432	0.512275	-0.148735	0.207812	0.286683	-0.309646	0.210738	0.119971	0.173337	-0.0574818	0.404685	0.168562	-0.139548	0.0348765	-0.143776	-0.0835295	-0.182995	0.119903	-0.311533	0.144354	0.251134	0.336654	0.313266	-0.118195	0.247611	0.865651	0.233109	0.624675	0.951049	0.0816887	0.341836	0.738789	0.520461	0.234262	0.00118966	0.379636	0.217124	0.0853794	0.0621833	0.210575	0.479398
hsa-miR-181b-3p	hsa-miR-181b-3p	white	-0.029499	0.254503	0.401984	-0.0402997	-0.15447	0.195999	-0.465611	0.386699	-0.111042	0.134215	0.1788	0.0285428	0.121545	0.0942593	0.494515	0.212035	0.325997	0.375903	0.00329604	0.227393	-0.11813	-0.285033	-0.0626749	0.218962	-0.280004	0.228337	0.251565	0.098365	-0.0275605	-0.209375	0.226204	0.749679	0.180836	0.862404	0.128485	0.0136524	0.8128	0.361321	0.244987	0.00368318	0.0180659	0.512926	0.428377	0.289678	0.866824	0.473611	0.578952
hsa-miR-335-3p	hsa-miR-335-3p	white	0.204241	0.0098792	0.248105	0.196532	-0.0126726	0.0697968	-0.188929	0.429357	-0.161724	0.131207	0.510576	-0.234588	0.217274	0.157954	0.40295	-0.148823	0.256726	0.20708	0.0229942	-0.0125177	-0.184092	-0.0735084	-0.330664	0.0158286	-0.0976716	0.338402	0.332644	0.300992	-0.117028	0.159657	0.284956	0.637423	0.323321	0.225306	0.953723	0.138707	0.24368	0.940659	0.681449	0.262761	0.00800474	0.338929	0.438895	0.00124314	0.162245	0.196441	0.350458
hsa-miR-335-5p	hsa-miR-335-5p	white	0.0595585	-0.132308	0.537881	0.0548089	-0.0761212	0.0735283	-0.574895	0.325449	0.0575796	-0.269578	0.023203	-0.264382	0.370335	-0.114988	0.35761	0.366981	0.284593	-0.0225734	-0.382984	0.150757	0.0533934	-0.171561	-0.261404	-0.0418834	-0.0711284	0.404416	0.0995738	0.504069	0.0479245	-0.287566	0.0106201	0.757154	-0.0910886	0.726221	0.435029	0.000595891	0.747309	0.654308	0.665385	0.000197934	0.0493494	0.734984	0.10663	0.891574	0.113819	0.0240559	0.497969
hsa-miR-337-5p	hsa-miR-337-5p	white	-0.113367	0.0960042	0.140926	0.00069313	0.0207095	0.19511	-0.189669	0.0317549	0.167269	0.00703574	-0.172853	0.106827	-0.160217	-0.235797	0.173746	0.0853924	0.0728844	0.20922	-0.0776841	0.159726	0.171064	-0.502559	0.230275	0.197863	0.145402	0.0376614	-0.120041	-0.261185	0.0565354	-0.405011	0.213814	0.502133	-0.0479637	0.504087	0.571914	0.405432	0.996751	0.903168	0.247177	0.260862	0.851994	0.322405	0.967034	0.306278	0.529151	0.343511	0.16003
hsa-miR-338-3p	hsa-miR-338-3p	white	0.233445	0.282824	0.401308	-0.407673	-0.325184	0.287645	-0.00415387	0.23145	0.116055	-0.17074	-0.127873	-0.00203099	0.198699	-0.164498	0.112341	0.506625	0.228475	0.0279293	-0.335717	0.239044	0.115313	-0.363621	0.102453	-0.038322	-0.19984	-0.0604866	0.271549	0.29278	-0.0682054	-0.212999	0.297848	0.572137	-0.274211	0.164362	0.0898607	0.0138262	0.0122613	0.0495452	0.0842904	0.980534	0.1681	0.493961	0.312318	0.450712	0.990481	0.238417	0.330599
hsa-miR-651-5p	hsa-miR-651-5p	white	0.111306	0.0773567	0.247023	-0.289612	-0.00171347	0.452208	-0.483046	0.0872057	0.0718016	-0.206506	-0.196048	0.014771	-0.0357835	-0.0378418	0.242515	0.253483	-0.0678484	-0.0795092	-0.198778	0.119828	0.258842	0.0951383	-0.0734597	-0.029719	-0.081691	0.395925	0.286375	0.396883	-0.0927041	0.0521941	0.373098	0.64264	-0.27616	0.51192	0.649055	0.140491	0.0820956	0.991969	0.00495515	0.00245923	0.607794	0.6728	0.220092	0.244865	0.930855	0.833466	0.824032
hsa-let-7a-5p	hsa-let-7a-5p	yellow	-0.135174	-0.003888	-0.251908	0.376325	0.479731	-0.100604	0.253082	0.434697	-0.0628221	0.270826	0.22468	0.168305	-0.452505	-0.214849	0.113142	-0.469489	0.0467882	0.445495	0.634115	-0.0430517	-0.0791733	-0.0890641	0.273034	0.212533	0.205914	-0.290835	0.0952641	-0.404682	0.309179	-0.278396	0.187042	0.0279102	0.748218	0.425054	0.981779	0.132562	0.021696	0.00265987	0.553549	0.130705	0.00717646	0.711843	0.104955	0.181244	0.319374	0.00492328	0.201605
hsa-let-7c-5p	hsa-let-7c-5p	yellow	0.0917711	-0.0294582	-0.134573	0.405933	0.483974	-0.0896285	0.148848	0.502244	-0.128386	0.311124	0.479289	-0.0273185	-0.177937	-0.088562	0.296362	-0.543514	0.0727749	0.417399	0.633254	-0.0847468	-0.00431614	0.186273	-0.0806059	0.0280065	0.140852	0.160887	0.37683	-0.0151196	0.25585	0.0625059	0.408422	0.2553	0.716791	0.589056	0.862593	0.427138	0.0126734	0.00240552	0.597818	0.379268	0.00153742	0.448883	0.0608811	0.00268765	0.872488	0.292049	0.602201
hsa-let-7d-5p	hsa-let-7d-5p	yellow	-0.0383071	0.0887027	-0.172766	0.241058	0.26089	-0.241767	0.211237	0.575912	-0.012735	0.29674	0.390385	0.128241	-0.177415	0.0285291	0.179466	-0.361053	0.385202	0.276342	0.524367	-0.0909417	-0.253895	-0.125255	0.253429	0.13915	0.0833449	-0.246166	0.116581	-0.131415	0.370741	-0.233976	0.209901	0.185982	0.818837	0.821903	0.601622	0.306525	0.150642	0.118851	0.149409	0.20947	0.000191673	0.940368	0.0745109	0.0169051	0.449399	0.293491	0.866887
hsa-let-7e-5p	hsa-let-7e-5p	yellow	0.00772289	-0.174134	-0.181331	0.531619	0.565188	-0.111373	0.320559	0.30058	-0.0364209	0.322115	0.340277	0.191093	-0.42957	0.0512444	0.106229	-0.497781	-0.0126658	0.203259	0.436148	-0.0586637	-0.143076	0.190261	0.138101	0.060462	0.190056	-0.248331	0.0533124	-0.21228	0.15253	0.160794	0.161365	-0.0879284	0.676072	0.963817	0.302652	0.28279	0.000709241	0.000267629	0.511663	0.0530698	0.0706591	0.830542	0.0518623	0.0393286	0.257233	0.00797015	0.763257
hsa-miR-1254	hsa-miR-1254	yellow	-0.0192623	0.0195654	-0.139978	0.159017	0.0309986	-0.32041	0.114124	0.202803	0.122429	0.167328	0.157611	0.279993	-0.0479103	-0.00924666	0.269198	-0.196542	0.31555	0.0645586	0.32658	-0.12924	-0.238773	-0.420008	0.294695	0.0478426	0.131377	-0.329984	-0.272843	-0.340878	0.0800048	-0.378463	-0.0286292	0.0999853	0.586676	0.909906	0.908495	0.408628	0.347184	0.855482	0.0531867	0.501224	0.22866	0.470374	0.322232	0.351519	0.0932624	0.778261	0.956684
hsa-miR-1275	hsa-miR-1275	yellow	0.0689913	-0.00877233	0.124531	0.26277	0.133039	-0.138418	0.178814	0.507751	-0.283966	0.235188	0.673699	-0.223211	-0.0599305	0.405479	0.138738	-0.261618	0.247107	0.320706	0.222375	0.0229627	-0.40645	0.375162	-0.197499	0.0845613	-0.0491552	0.0694948	0.41762	0.258326	-0.0134325	0.438793	0.0515215	-0.0821167	0.591731	0.684935	0.958904	0.462729	0.116122	0.432471	0.413923	0.289639	0.0013368	0.088517	0.161143	4.87345e-06	0.184191	0.724577	0.0127828
hsa-miR-15b-5p	hsa-miR-15b-5p	yellow	0.284474	0.180341	-0.0189077	0.289399	0.269471	-0.153095	0.396831	0.392142	-0.139291	0.262282	0.506128	0.368766	-0.211659	-0.0345814	0.410727	-0.470593	0.119547	0.582216	0.759018	-0.0784537	-0.174765	-0.285192	0.0463602	0.255397	0.35578	-0.0784372	0.230404	-0.407138	-0.0827884	-0.0638087	0.404726	0.0266251	0.738657	0.0879235	0.285471	0.911558	0.0823309	0.106774	0.365662	0.0150255	0.0163742	0.410954	0.116826	0.00139337	0.0247078	0.208542	0.838986
hsa-miR-185-5p	hsa-miR-185-5p	yellow	0.022665	-0.0233849	0.057982	0.397314	0.211686	-0.232637	0.18449	0.491027	0.0647071	0.40096	0.683861	-0.0262478	0.14514	0.144393	0.439813	-0.377518	0.437787	0.378936	0.492988	-0.0505701	-0.357685	-0.225692	-0.0859126	0.362384	0.218023	0.0014644	0.0499031	-0.123561	0.0725631	0.00507725	0.255439	0.0570919	0.822165	0.894074	0.890729	0.733199	0.0148919	0.208482	0.165868	0.274346	0.00202961	0.703583	0.0139166	3.07293e-06	0.877448	0.391389	0.393856
hsa-miR-191-3p	hsa-miR-191-3p	yellow	-0.0811009	0.0160361	-0.100762	0.0359673	0.135676	-0.169791	0.102798	-0.00199607	0.170891	0.369875	0.127184	0.0590362	-0.13049	0.36472	0.0579943	0.0499889	0.152773	-0.0679666	0.109992	0.187931	-0.197655	0.314483	0.335053	0.113809	0.00341692	-0.140025	-0.168622	0.0108187	0.0463716	0.403203	-0.135636	-0.365973	0.378853	0.633239	0.924949	0.552921	0.832622	0.423321	0.315057	0.544887	0.990645	0.311884	0.0242456	0.453174	0.728531	0.441419	0.0264571
hsa-miR-23a-5p	hsa-miR-23a-5p	yellow	-0.329675	0.0437141	-0.0445148	0.0884005	-0.061984	-0.151747	-0.000109232	0.533056	-0.035015	0.302526	0.314088	-0.238963	-0.149791	0.195551	0.028028	-0.107214	0.430489	0.179527	0.178038	-0.165226	-0.460233	-0.0788295	0.137507	0.286938	-0.147552	-0.251717	-0.00559346	-0.00276824	0.224858	-0.195772	-0.117524	0.0525802	0.658078	0.0463049	0.797257	0.793623	0.602866	0.715527	0.36995	0.999488	0.000681652	0.836993	0.0687669	0.0583348	0.154332	0.376222	0.246088
hsa-miR-30b-3p	hsa-miR-30b-3p	yellow	-0.441357	-0.165678	-0.02176	0.337662	0.20232	-0.044738	0.163592	0.175691	0.136836	0.351578	0.255359	-0.188164	0.116971	-0.0145914	-0.0908402	-0.0518002	0.306634	0.121644	0.0929464	0.272266	-0.24965	-0.0211044	0.111707	0.270968	-0.158291	-0.415355	-0.178788	-0.176197	0.306827	-0.154742	-0.143022	-0.201376	0.421655	0.0062475	0.327093	0.898281	0.0409644	0.229793	0.792611	0.333306	0.298281	0.419331	0.0328582	0.127162	0.264735	0.490533	0.931694
hsa-miR-320a	hsa-miR-320a	yellow	-0.0222131	0.0116118	-0.124761	0.194828	0.210639	-0.022524	0.164089	0.571232	0.0374589	0.448639	0.520036	-0.182729	-0.0320774	0.156045	0.184153	-0.280726	0.281208	0.19994	0.527176	-0.175881	-0.255241	0.267215	-0.0912578	0.152614	-0.0199825	-0.0961801	0.24245	0.141573	0.0964611	0.193703	0.232407	0.0956609	0.85317	0.896175	0.945619	0.461898	0.247873	0.210794	0.894729	0.331821	0.000222045	0.825785	0.00535201	0.000970267	0.279034	0.850508	0.356386
hsa-miR-320b	hsa-miR-320b	yellow	0.171652	-0.0803961	0.14077	0.0787993	0.0671298	0.0387134	0.144535	0.518711	-0.243351	0.0631984	0.527916	-0.0316616	-0.180661	0.205621	0.384123	-0.315846	0.100249	0.313153	0.410668	-0.179464	-0.309802	0.254007	-0.202118	-0.0141389	0.0852251	0.0221088	0.468519	0.170566	-0.229034	0.255867	0.255493	0.152233	0.683401	0.309702	0.636204	0.405955	0.642943	0.693016	0.820045	0.393388	0.00100497	0.14668	0.710192	0.000784932	0.852424	0.284604	0.22212
hsa-miR-320c	hsa-miR-320c	yellow	0.186208	-0.137647	0.00871051	0.228653	0.230406	-0.11088	0.0445676	0.378804	-0.0651217	0.091882	0.374192	0.195185	-0.15765	0.0578472	0.518915	-0.391595	0.0274208	0.267617	0.580793	-0.259632	-0.21921	0.0849008	-0.116806	0.0177368	0.304487	0.0612301	0.166737	-0.0978595	-0.208833	0.0703726	0.243723	0.138096	0.738245	0.269824	0.416553	0.959193	0.173446	0.170081	0.513546	0.793383	0.0207776	0.701771	0.588604	0.0225134	0.246991	0.351399	0.733797
hsa-miR-324-5p	hsa-miR-324-5p	yellow	-0.101116	0.172316	-0.262862	0.34226	0.223445	-0.167059	0.171564	0.379641	-0.0266483	0.557194	0.377365	0.118012	-0.0529257	-0.0896122	0.150521	-0.369128	0.234247	0.25764	0.577458	-0.0778438	-0.121178	-0.19089	0.0321971	0.0828221	-0.125399	-0.159231	-0.114391	-0.107104	0.273644	-0.070685	0.221195	0.0375431	0.625478	0.551522	0.307807	0.115989	0.0381237	0.183718	0.32302	0.309954	0.0204752	0.875592	0.000340729	0.021307	0.486655	0.755722	0.597885
hsa-miR-339-3p	hsa-miR-339-3p	yellow	-0.0905796	0.0995116	0.0579736	0.306316	0.137065	-0.0823549	0.163671	0.671216	-0.181336	0.550674	0.648258	-0.183273	-0.114165	0.43101	0.100733	-0.161097	0.48427	0.245408	0.231703	0.0936358	-0.508761	0.204118	0.0276487	0.13812	-0.235335	-0.167523	0.163871	0.282529	0.288556	0.324175	0.0539209	0.083014	0.775419	0.593922	0.557884	0.733237	0.0651974	0.418547	0.627977	0.333069	5.44019e-06	0.282776	0.000413059	1.43533e-05	0.277579	0.501068	0.00774007
hsa-miR-3653-3p	hsa-miR-3653-3p	yellow	-0.0356513	-0.124618	-0.210139	0.427196	0.555351	-0.112989	-0.104411	0.211639	0.25616	0.178088	-0.00346414	0.202915	-0.334332	-0.166368	0.176404	-0.156395	0.00770408	0.0533439	0.451899	-0.0486958	0.0808224	0.0754397	0.306672	0.0316438	0.315356	-0.00327728	-0.264643	-0.169714	0.526393	-0.177111	-0.0783768	-0.202263	0.549492	0.834072	0.462416	0.211903	0.00836233	0.000359932	0.505517	0.53856	0.208585	0.125932	0.291633	0.983765	0.228396	0.0431273	0.325055
hsa-miR-369-5p	hsa-miR-369-5p	yellow	-0.123053	-0.131544	-0.00762517	0.170804	0.307198	0.0914856	-0.108933	0.333809	0.133779	0.175703	-0.0253973	0.0865744	-0.421338	-0.0389171	0.112728	0.110087	0.00362326	-0.00318396	0.22871	-0.116394	-0.101861	0.237946	0.211135	0.119912	-0.0672396	-0.298576	0.0364489	0.00157886	0.12875	-0.0794082	-0.130964	-0.0864876	0.542668	0.4681	0.437709	0.964274	0.312135	0.0643879	0.59022	0.521011	0.0434749	0.429894	0.298247	0.88139	0.610405	0.00940155	0.819114
hsa-miR-423-5p	hsa-miR-423-5p	yellow	0.024065	-0.0479899	0.209454	0.11893	0.039951	-0.00312718	0.197765	0.675628	-0.0941466	0.272135	0.482829	0.0498239	-0.194319	0.280757	0.396739	-0.152424	0.398878	0.298649	0.336041	-0.0743366	-0.510412	0.0274963	0.0936908	0.191705	0.00128311	-0.309619	0.236566	0.0675131	0.0942258	0.0322602	0.143562	0.16413	0.870176	0.887571	0.777902	0.213432	0.483248	0.814391	0.985344	0.240675	4.4711e-06	0.579408	0.103221	0.002472	0.769639	0.249134	0.0923346
hsa-miR-4792	hsa-miR-4792	yellow	-0.0662323	0.131521	-0.204384	-0.0536997	0.0745882	0.239145	0.306146	0.491574	-0.0145432	0.311528	0.283673	-0.109569	-0.289405	0.0914284	0.190151	-0.320322	0.0898028	0.273844	0.409737	-0.0785095	-0.352389	0.0923825	0.118677	0.193698	-0.154609	-0.322009	0.270438	-0.155582	-0.122345	0.0452831	0.299302	0.042261	0.635451	0.696924	0.437789	0.224975	0.752261	0.660848	0.154009	0.0653545	0.00200278	0.931919	0.0605291	0.08886	0.518569	0.0823246	0.590454
hsa-miR-485-5p	hsa-miR-485-5p	yellow	-0.0729943	-0.238753	0.116499	0.470747	0.374772	-0.256704	0.0172929	0.259891	0.149358	0.273022	0.197885	0.16032	0.0163732	-0.0548328	0.491211	-0.131013	0.191009	0.222029	0.257175	0.215495	-0.181222	-0.0850442	0.173948	0.118042	0.0721251	-0.219968	-0.212289	-0.195991	0.106225	-0.104491	-0.0656179	-0.00347458	0.631989	0.667675	0.154704	0.4923	0.00327711	0.0222886	0.125102	0.919085	0.120321	0.377619	0.102057	0.240383	0.343197	0.923376	0.747203
hsa-miR-505-5p	hsa-miR-505-5p	yellow	-0.0358402	-0.180022	0.108843	0.398227	0.338775	0.174641	0.0661597	0.470735	0.172057	0.346815	0.21751	0.14676	-0.200537	0.0491583	0.312262	-0.0572417	0.24466	0.037746	0.232832	0.0636351	-0.181223	-0.0141193	0.204454	0.281259	-0.084753	-0.288881	-0.0742211	-0.0339155	0.393114	-0.146379	0.062697	0.0070592	0.646061	0.833205	0.286339	0.521358	0.0146426	0.0402617	0.301223	0.697241	0.00327802	0.308545	0.0354699	0.195942	0.386067	0.234012	0.772635
hsa-miR-671-3p	hsa-miR-671-3p	yellow	-0.164878	0.325548	0.144941	0.12187	0.0980502	-0.0207043	-0.0259176	0.396435	0.31144	0.57033	0.230406	-0.193996	0.0477857	0.0739038	0.11369	0.370686	0.485741	0.283315	0.0136126	0.532486	-0.0434253	-0.0246816	0.400638	0.189722	-0.254425	-0.105416	-0.00680907	0.130652	0.328207	0.0555258	0.0179669	0.210381	0.443604	0.329467	0.049276	0.392044	0.47242	0.56371	0.903193	0.878978	0.0151355	0.0606054	0.000228374	0.170082	0.249938	0.778823	0.663776
hsa-miR-744-5p	hsa-miR-744-5p	yellow	-0.152003	0.0765897	0.00872466	0.203069	0.167923	-0.027381	0.0187195	0.666332	0.26339	0.482059	0.527403	-0.165926	0.0482396	0.285214	0.298061	-0.109762	0.63484	0.0903472	0.257931	0.0101312	-0.409573	-0.000881812	0.123514	0.201416	-0.121079	-0.155843	0.00541629	0.232793	0.376986	0.0226662	0.20739	0.222727	0.818741	0.369134	0.652314	0.959127	0.228036	0.320487	0.872199	0.912435	6.73388e-06	0.115232	0.00251755	0.00079596	0.326361	0.776775	0.0870649
hsa-miR-92b-3p	hsa-miR-92b-3p	yellow	0.05091	0.358717	-0.0754259	-0.17321	-0.179469	-0.0598974	0.511215	0.549184	-0.194106	0.381025	0.590182	-0.188331	-0.0880048	0.246419	-0.15637	-0.142308	0.343166	0.321235	0.374067	-0.0698605	-0.307158	0.212974	0.00620875	0.0256128	-0.207779	-0.189596	0.536083	0.226755	0.0239308	0.305817	0.294562	-0.0938515	0.555287	0.764758	0.0292398	0.657271	0.305264	0.287846	0.724724	0.00122277	0.000431401	0.249664	0.0199825	0.000120692	0.264302	0.604496	0.141496
[truncated: 19 more columns]
