# Supplementary material for: Exercise as a model to identify microRNAs linked to human cognition: a role for microRNA-409 and microRNA-501
Source: Transl Psychiatry. 2021 Oct 8;11:514. doi: 10.1038/s41398-021-01627-w (PMC8501071; doi:10.1038/s41398-021-01627-w)
Supplement: Supplementary file 9 — Supplemental table 3 [file 41398_2021_1627_MOESM9_ESM.xlsx]

## Sheet: Table S3
Supplemental table 3		Signfiicantly differentially expressed microRNAs between pre- and post-exercise in humans.
microRNAs	logFC	AveExpr	t	P.Value	adj.P.Val
hsa-miR-99b-5p	1.12042	9.6054	9.83386	2.90192e-12	1.35614e-09
hsa-miR-409-5p	1.77192	3.45922	9.70821	4.19207e-12	1.35614e-09
hsa-miR-501-3p	1.29021	7.39185	8.90093	4.6691e-11	1.00697e-08
hsa-miR-1271-5p	1.35367	2.7248	7.80958	1.3703e-09	2.21646e-07
hsa-miR-1261	0.754699	1.3889	6.21192	2.31701e-07	2.99822e-05
hsa-miR-30e-3p	0.369712	9.95599	6.06706	3.70904e-07	3.99958e-05
hsa-miR-221-5p	0.592949	6.57297	5.65889	1.39541e-06	0.000128976
hsa-miR-1301-3p	0.496027	5.64079	5.09678	8.55664e-06	0.000692019
hsa-miR-3194-5p	-0.705062	1.66428	-5.05627	9.742e-06	0.000700342
hsa-miR-212-5p	0.449155	2.03804	4.58855	4.29714e-05	0.00278025
hsa-miR-191-5p	0.33829	16.1429	4.51281	5.44822e-05	0.00320454
hsa-miR-199a-5p	0.45321	7.88169	4.33055	9.60435e-05	0.00511314
hsa-miR-589-3p	-0.484136	4.68211	-4.30876	0.000102737	0.00511314
hsa-miR-3607-3p	-0.73859	4.95777	-4.16568	0.000159477	0.00737013
hsa-miR-429	-0.604285	2.1084	-3.97061	0.000288266	0.0124339
hsa-miR-148b-3p	0.346284	10.8786	3.88139	0.00037669	0.0152324
hsa-miR-616-5p	-0.381664	2.88971	-3.65469	0.00073592	0.0280082
hsa-miR-4791	0.428669	2.6041	3.59814	0.000867617	0.0288568
hsa-miR-24-3p	0.312453	10.3568	3.59198	0.000883242	0.0288568
hsa-miR-30a-3p	0.416478	5.35877	3.58857	0.00089202	0.0288568
hsa-miR-664b-3p	0.368002	3.06297	3.56798	0.000946815	0.0289314
hsa-miR-194-5p	-0.258402	8.05618	-3.55474	0.000983757	0.0289314
hsa-miR-502-3p	0.305322	5.01757	3.48856	0.00119006	0.0334769
hsa-miR-423-3p	-0.354826	11.7532	-3.44933	0.00133129	0.0358894
hsa-miR-103a-2-5p	0.37338	2.03138	3.42514	0.00142624	0.0369111
hsa-miR-652-3p	0.266706	8.334	3.35103	0.00175904	0.0437729
