# Supplementary material for: Exercise as a model to identify microRNAs linked to human cognition: a role for microRNA-409 and microRNA-501
Source: Transl Psychiatry. 2021 Oct 8;11:514. doi: 10.1038/s41398-021-01627-w (PMC8501071; doi:10.1038/s41398-021-01627-w)
Supplement: Supplementary file 11 — Supplemental table 5 [file 41398_2021_1627_MOESM11_ESM.xlsx]

## Sheet: Table S5
Supplemental table 5		Differentially expressed genes after anti-miR-501-3p treatment in primay neurons
Gene	baseMean	log2FoldChange	padj	symbol	entrez	minus log10 adjp
ENSMUSG00000091337	8980.54	1.00324	2.06e-78	Eid1	58521	77.6861
ENSMUSG00000069662	8189.81	0.836576	1.5e-67	Marcks	17118	66.8239
ENSMUSG00000031246	9195.59	1.11175	5.01e-62	Sh3bgrl	56726	61.3002
ENSMUSG00000078578	4110.21	0.988603	2.44e-58	Ube2d3	66105	57.6126
ENSMUSG00000048040	1325.82	1.4114	3.21e-56	Arxes2	76976	55.4935
ENSMUSG00000025326	4181.36	1.02211	6.04e-55	Ube3a	22215	54.219
ENSMUSG00000014956	10230.7	0.869501	4.54e-51	Ppp1cb	19046	50.3429
ENSMUSG00000032423	3401.88	0.949487	9e-50	Syncrip	56403	49.0458
ENSMUSG00000098557	2327.76	1.05443	1.09e-49	Kctd12	239217	48.9626
ENSMUSG00000022698	2950.03	0.862302	1.28e-49	Naa50	72117	48.8928
ENSMUSG00000025903	556.516	1.77374	6.2e-49	Lypla1	18777	48.2076
ENSMUSG00000018379	5345.65	0.651216	1.1e-44	Srsf1	110809	43.9586
ENSMUSG00000064115	5579.87	0.919889	1.5e-44	Cadm2	239857	43.8239
ENSMUSG00000055373	2643.28	1.08916	1.24e-42	Fut9	14348	41.9066
ENSMUSG00000025666	2176.58	1.13469	3.01e-42	Tmem47	192216	41.5214
ENSMUSG00000031176	4105.83	0.712893	8.83e-42	Dynlt3	67117	41.054
ENSMUSG00000062014	10397.5	0.635153	8.83e-42	Gmfb	63985	41.054
ENSMUSG00000033184	3248.55	0.719115	6.12e-41	Tmed7	66676	40.2132
ENSMUSG00000064341	113190	0.749321	9.81e-41	ND1	17716	40.0083
ENSMUSG00000003948	3450.9	0.724029	1.83e-40	Mmd	67468	39.7375
ENSMUSG00000094483	15256.7	0.631019	9.85e-39	Purb	19291	38.0066
ENSMUSG00000031517	61920.8	0.591394	4.12e-38	Gpm6a	234267	37.3851
ENSMUSG00000028557	6063.42	0.6707	4.23e-38	Rnf11	29864	37.3737
ENSMUSG00000033953	9798.51	0.63094	4.53e-38	Ppp3r1	19058	37.3439
ENSMUSG00000031202	1344.48	0.926266	1.89e-37	Rab39b	67790	36.7235
ENSMUSG00000066324	5437.87	0.754437	5.48e-37	Impad1	242291	36.2612
ENSMUSG00000026730	965.312	1.0179	7.68e-37	Pter	19212	36.1146
ENSMUSG00000027206	3631.86	0.712232	8.71e-37	Cops2	12848	36.06
ENSMUSG00000032328	11767.2	0.764765	4.68e-36	Tmem30a	69981	35.3298
ENSMUSG00000033186	1315.07	0.946302	5.57e-36	Mzt1	76789	35.2541
ENSMUSG00000062078	8777.47	0.680598	5.8e-36	Qk	19317	35.2366
ENSMUSG00000000838	2430.59	0.850595	7.42e-35	Fmr1	14265	34.1296
ENSMUSG00000018846	5710.45	0.647499	1.56e-34	Pank3	211347	33.8069
ENSMUSG00000042742	1146.25	0.903184	1.81e-34	Bmt2	101148	33.7423
ENSMUSG00000028719	2955.3	0.673935	6.47e-34	Cmpk1	66588	33.1891
ENSMUSG00000086429	283.324	1.778	1.7e-33	Gt(ROSA)26Sor	14910	32.7696
ENSMUSG00000029840	14400.6	0.601576	3.37e-33	Mtpn	14489	32.4724
ENSMUSG00000056145	1191.1	1.02209	5.98e-33	AI504432	229694	32.2233
ENSMUSG00000029823	3319.61	0.811082	1.32e-32	Luc7l2	192196	31.8794
ENSMUSG00000035847	18025.1	0.584539	1.39e-31	Ids	15931	30.857
ENSMUSG00000030265	3253.57	0.708468	4.73e-31	Kras	16653	30.3251
ENSMUSG00000029265	2489.53	0.77879	3.08e-30	Dr1	13486	29.5114
ENSMUSG00000036902	2028.08	0.707803	3.6e-30	Neto2	74513	29.4437
ENSMUSG00000018199	3022.24	0.800033	5.11e-30	Ro60	20822	29.2916
ENSMUSG00000055531	4089.75	0.809365	1.2e-29	Cpsf6	432508	28.9208
ENSMUSG00000021072	2031.41	0.725701	2.55e-29	Tmx1	72736	28.5935
ENSMUSG00000073639	4187.14	0.640176	3.33e-29	Rab18	19330	28.4776
ENSMUSG00000024261	7270.15	0.678924	3.93e-29	Syt4	20983	28.4056
ENSMUSG00000025592	1025.64	1.0566	3.97e-29	Dach2	93837	28.4012
ENSMUSG00000047187	6690.73	0.52278	4.45e-29	Rab2a	59021	28.3516
ENSMUSG00000009470	2892.16	0.660665	4.45e-29	Tnpo1	238799	28.3516
ENSMUSG00000031367	1951.01	0.764843	4.66e-29	Ap1s2	108012	28.3316
ENSMUSG00000060002	972.673	0.968978	4.81e-29	Chpt1	212862	28.3179
ENSMUSG00000073131	711.355	1.10222	5.89e-29	Vma21	67048	28.2299
ENSMUSG00000062929	3650.2	0.669846	1.71e-28	Cfl2	12632	27.767
ENSMUSG00000004771	5312.64	0.616292	1.79e-28	Rab11a	53869	27.7471
ENSMUSG00000031197	2101.56	0.822455	2.01e-28	Vbp1	22327	27.6968
ENSMUSG00000021816	12339.9	0.584436	2.39e-28	Ppp3cb	19056	27.6216
ENSMUSG00000009207	1626.82	0.938876	2.88e-28	Lnpk	69605	27.5406
ENSMUSG00000036282	1331.9	0.868903	6.48e-28	Naa30	70646	27.1884
ENSMUSG00000027162	6960.67	0.783336	6.99e-28	Lin7c	22343	27.1555
ENSMUSG00000022674	989.129	1.12075	7.99e-28	Ube2v2	70620	27.0975
ENSMUSG00000012422	2529.28	0.674114	9.89e-28	Tmem167	66074	27.0048
ENSMUSG00000030729	19518.1	0.562691	2.75e-27	Pgm2l1	70974	26.5607
ENSMUSG00000045210	2891.03	0.708473	2.78e-27	Vcpip1	70675	26.556
ENSMUSG00000020189	3647.26	0.646544	2.85e-27	Osbpl8	237542	26.5452
ENSMUSG00000025860	2138.05	0.66072	2.97e-27	Xiap	11798	26.5272
ENSMUSG00000071267	817.18	1.17186	3.25e-27	Zfp942	73233	26.4881
ENSMUSG00000024614	1942.4	0.823351	1.58e-26	Tmx3	67988	25.8013
ENSMUSG00000072704	2407.64	0.671219	2.18e-26	Smim10l1	381820	25.6615
ENSMUSG00000039478	1952.62	0.73323	5.53e-26	Micu3	78506	25.2573
ENSMUSG00000042460	1266.81	0.82421	6.3e-26	C1galt1	94192	25.2007
ENSMUSG00000021613	3102.16	0.762152	6.65e-26	Hapln1	12950	25.1772
ENSMUSG00000037720	3173.77	0.64709	9.66e-26	Tmem33	67878	25.015
ENSMUSG00000022865	13612.3	0.652326	1.31e-25	Cxadr	13052	24.8827
ENSMUSG00000027499	15715.1	0.541689	1.47e-25	Pkia	18767	24.8327
ENSMUSG00000050029	1316.35	0.794403	1.63e-25	Rap2c	72065	24.7878
ENSMUSG00000026384	3039.73	0.823307	1.79e-25	Ptpn4	19258	24.7471
ENSMUSG00000075700	5965.86	0.701416	1.84e-25	Selenot	69227	24.7352
ENSMUSG00000046785	8447.21	0.630954	1.95e-25	Epm2aip1	77781	24.71
ENSMUSG00000006262	1533.94	0.866994	2.23e-25	Mob1b	68473	24.6517
ENSMUSG00000038174	2542.75	0.79519	3.93e-25	Fam126b	213056	24.4056
ENSMUSG00000026361	1384.42	0.841801	3.93e-25	Cdc73	214498	24.4056
ENSMUSG00000047213	2948.06	0.706276	6.12e-25	Ythdf3	229096	24.2132
ENSMUSG00000034488	4641.8	0.684757	6.58e-25	Edil3	13612	24.1818
ENSMUSG00000034724	1927.81	0.679623	7.35e-25	Cnot6l	231464	24.1337
ENSMUSG00000043542	2440.63	0.646833	1.03e-24	Zc2hc1a	67306	23.9872
ENSMUSG00000067194	9431.48	0.639341	2.9e-24	Eif1ax	66235	23.5376
ENSMUSG00000067336	7721	0.596205	3.8e-24	Bmpr2	12168	23.4202
ENSMUSG00000026158	5700.98	0.710288	4.21e-24	Ogfrl1	70155	23.3757
ENSMUSG00000025016	6211.32	0.484945	6.23e-24	Tm9sf3	107358	23.2055
ENSMUSG00000040651	1622.86	0.765837	8.13e-24	Tasor	218850	23.0899
ENSMUSG00000063406	682.776	1.15752	1.04e-23	Tmed5	73130	22.983
ENSMUSG00000031601	3001.06	0.619273	1.18e-23	Cnot7	18983	22.9281
ENSMUSG00000057614	8235.81	0.578422	1.18e-23	Gnai1	14677	22.9281
ENSMUSG00000063297	7438.1	0.578653	1.46e-23	Luzp2	233271	22.8356
ENSMUSG00000021712	2770.61	0.673606	1.46e-23	Trim23	81003	22.8356
ENSMUSG00000036093	1874.74	0.630135	2.03e-23	Arl5a	75423	22.6925
ENSMUSG00000043881	1448.73	0.727462	2.11e-23	Kbtbd7	211255	22.6757
ENSMUSG00000019877	31006	0.470715	2.14e-23	Serinc1	56442	22.6696
ENSMUSG00000110185	749.472	1.05554	2.72e-23	Igip	109169	22.5654
ENSMUSG00000060935	1199.67	0.805697	4.29e-23	Tmem263	103266	22.3675
ENSMUSG00000031885	1438.05	0.674855	8.38e-23	Cbfb	12400	22.0768
ENSMUSG00000035133	3884.9	0.667972	9.53e-23	Arhgap5	11855	22.0209
ENSMUSG00000004364	4425.32	0.519709	1.31e-22	Cul3	26554	21.8827
ENSMUSG00000046699	1758.73	0.780219	1.4e-22	Slitrk4	245446	21.8539
ENSMUSG00000063760	1864.59	0.752675	1.41e-22	Rnf217	268291	21.8508
ENSMUSG00000086503	12716.4	0.526932	1.64e-22	Xist	213742	21.7852
ENSMUSG00000020102	3002.75	0.734211	2.46e-22	Slc16a7	20503	21.6091
ENSMUSG00000042595	895.507	0.802199	3.22e-22	Fam199x	245622	21.4921
ENSMUSG00000056579	4871.71	0.549207	4.39e-22	Tug1	544752	21.3575
ENSMUSG00000020436	4093.58	0.607145	4.39e-22	Gabrg2	14406	21.3575
ENSMUSG00000061244	2595.1	0.643151	4.73e-22	Exoc5	105504	21.3251
ENSMUSG00000024109	17214.5	0.523176	4.9e-22	Nrxn1	18189	21.3098
ENSMUSG00000031342	46314.7	0.411519	5.22e-22	Gpm6b	14758	21.2823
ENSMUSG00000035293	958.555	0.792945	6.35e-22	G2e3	217558	21.1972
ENSMUSG00000041935	2778.83	0.610528	7.15e-22	AW549877	106064	21.1457
ENSMUSG00000029571	6245.28	0.534071	8.7e-22	Tmem106b	71900	21.0605
ENSMUSG00000003031	3028.29	0.598865	9.51e-22	Cdkn1b	12576	21.0218
ENSMUSG00000028252	1541.81	0.80812	1.26e-21	Ccnc	51813	20.8996
ENSMUSG00000000058	629.954	0.96488	1.57e-21	Cav2	12390	20.8041
ENSMUSG00000054604	2349.22	0.574468	2.25e-21	Cggbp1	106143	20.6478
ENSMUSG00000056260	676.871	0.935575	2.75e-21	Lrif1	321000	20.5607
ENSMUSG00000030557	4509.28	0.503357	2.78e-21	Mef2a	17258	20.556
ENSMUSG00000017412	2157.71	0.680539	3.16e-21	Cacnb4	12298	20.5003
ENSMUSG00000033972	387.982	1.16552	4.19e-21	Zfp944	319615	20.3778
ENSMUSG00000028020	4504.94	0.542967	4.42e-21	Glrb	14658	20.3546
ENSMUSG00000027808	2448.91	0.551152	1.46e-20	Serp1	28146	19.8356
ENSMUSG00000061273	2170.43	0.560293	1.81e-20	Mmgt1	236792	19.7423
ENSMUSG00000040118	6825.13	0.577808	2.12e-20	Cacna2d1	12293	19.6737
ENSMUSG00000079658	3750.52	0.58764	2.2e-20	Eloc	67923	19.6576
ENSMUSG00000039470	2555.86	0.59133	2.57e-20	Zdhhc2	70546	19.5901
ENSMUSG00000020463	1951.66	0.639434	2.57e-20	Ppp4r3b	104570	19.5901
ENSMUSG00000052681	2834.63	0.556954	2.66e-20	Rap1b	215449	19.5751
ENSMUSG00000022523	2744.59	0.679223	3.28e-20	Fgf12	14167	19.4841
ENSMUSG00000026761	1461.8	0.732883	4.34e-20	Orc4	26428	19.3625
ENSMUSG00000019818	1504.05	0.607366	5.01e-20	Cd164	53599	19.3002
ENSMUSG00000000581	1664.96	0.696699	5.64e-20	C1d	57316	19.2487
ENSMUSG00000028211	1575.88	0.624344	6.26e-20	Trp53inp1	60599	19.2034
ENSMUSG00000028134	4744.05	0.553439	6.36e-20	Ptbp2	56195	19.1965
ENSMUSG00000052906	582.287	0.911555	6.37e-20	Ubxn8	108159	19.1959
ENSMUSG00000037236	13206.1	0.551492	6.98e-20	Matr3	17184	19.1561
ENSMUSG00000031290	1300.24	0.872378	9.03e-20	Lrch2	210297	19.0443
ENSMUSG00000073062	199.738	1.75708	1.03e-19	Zxdb	668166	18.9872
ENSMUSG00000031278	6251.2	0.580576	1.1e-19	Acsl4	50790	18.9586
ENSMUSG00000051098	2235.46	0.716255	1.78e-19	Mblac2	72852	18.7496
ENSMUSG00000020300	3737.92	0.549134	1.98e-19	Cpeb4	67579	18.7033
ENSMUSG00000073293	686.123	0.829847	2.22e-19	Nudt10	102954	18.6536
ENSMUSG00000066798	831.68	0.843251	2.28e-19	Zbtb6	241322	18.6421
ENSMUSG00000025979	2626.65	0.673497	2.58e-19	Mob4	19070	18.5884
ENSMUSG00000062373	1906.62	0.58126	2.74e-19	Tmem65	74868	18.5622
ENSMUSG00000040710	842.731	0.818553	3.03e-19	St8sia4	20452	18.5186
ENSMUSG00000046096	1637.53	0.589716	3.99e-19	Mosmo	233812	18.399
ENSMUSG00000031438	1079.71	0.703957	4.42e-19	Rnf128	66889	18.3546
ENSMUSG00000044067	2940.89	0.621163	5.33e-19	Gpr22	73010	18.2733
ENSMUSG00000025104	4015.55	0.538472	6.09e-19	Hdgfl3	29877	18.2154
ENSMUSG00000031242	2588.26	0.599698	7.57e-19	2610002M06Rik	67028	18.1209
ENSMUSG00000033342	3327.7	0.532654	1.26e-18	Plppr5	75769	17.8996
ENSMUSG00000038702	913.752	0.701906	1.43e-18	Dsel	319901	17.8447
ENSMUSG00000024097	2807.07	0.506356	1.54e-18	Srsf7	225027	17.8125
ENSMUSG00000028180	7156.25	0.614968	1.65e-18	Zranb2	53861	17.7825
ENSMUSG00000062209	2201.82	0.531973	1.93e-18	Erbb4	13869	17.7144
ENSMUSG00000022533	3330.26	0.501208	1.93e-18	Atp13a3	224088	17.7144
ENSMUSG00000025531	2056.2	0.724797	2.26e-18	Chm	12662	17.6459
ENSMUSG00000021054	1142.19	0.649649	2.83e-18	Sgpp1	81535	17.5482
ENSMUSG00000027351	3076.36	0.47211	2.87e-18	Spred1	114715	17.5421
ENSMUSG00000053347	504.255	1.02899	3.39e-18	Zfp943	74670	17.4698
ENSMUSG00000020794	2445.91	0.525965	4.09e-18	Ube2g1	67128	17.3883
ENSMUSG00000024317	535.695	0.907442	4.19e-18	Rnf138	56515	17.3778
ENSMUSG00000051285	2404.77	0.608772	4.55e-18	Pcmtd1	319263	17.342
ENSMUSG00000026977	2418.09	0.561467	5.69e-18	2021-03-07	57438	17.2449
ENSMUSG00000038323	705.317	0.772573	6.28e-18	1700066M21Rik	73467	17.202
ENSMUSG00000012405	2139.48	0.568168	6.3e-18	Rpl15	66480	17.2007
ENSMUSG00000048834	2123.9	0.61106	6.3e-18	Vstm2a	211739	17.2007
ENSMUSG00000025939	2448.33	0.612195	6.76e-18	Ube2w	66799	17.1701
ENSMUSG00000032449	2634.9	0.622992	7.69e-18	Slc25a36	192287	17.1141
ENSMUSG00000036894	1286.84	0.617109	7.92e-18	Rap2b	74012	17.1013
ENSMUSG00000015733	8007.92	0.407362	8.03e-18	Capza2	12343	17.0953
ENSMUSG00000041685	1003.64	0.735194	8.41e-18	Fcho2	218503	17.0752
ENSMUSG00000024576	11326.5	0.411899	8.85e-18	Csnk1a1	93687	17.0531
ENSMUSG00000028403	2700.21	0.597819	1.01e-17	Zdhhc21	68268	16.9957
ENSMUSG00000091264	3857.34	0.436218	1.1e-17	Smim13	108934	16.9586
ENSMUSG00000027805	17170.2	0.369858	1.24e-17	Pfn2	18645	16.9066
ENSMUSG00000090000	1120.88	0.695588	1.42e-17	Ier3ip1	66191	16.8477
ENSMUSG00000026434	5102.16	0.487371	1.7e-17	Nucks1	98415	16.7696
ENSMUSG00000032932	2704.93	0.509191	1.78e-17	Hspa13	110920	16.7496
ENSMUSG00000038301	5087.1	0.433372	1.85e-17	Snx10	71982	16.7328
ENSMUSG00000039782	1821.33	0.574926	2.22e-17	Cpeb2	231207	16.6536
ENSMUSG00000050334	2658.38	0.518108	2.47e-17	C130071C03Rik	320203	16.6073
ENSMUSG00000071172	2231.44	0.568824	2.47e-17	Srsf3	20383	16.6073
ENSMUSG00000042444	2835.44	0.467263	2.54e-17	Mindy2	235461	16.5952
ENSMUSG00000024993	1683.79	0.559206	3.47e-17	Fam45a	67894	16.4597
ENSMUSG00000030704	13907.7	0.471325	4.62e-17	Rab6a	19346	16.3354
ENSMUSG00000003131	7876.28	0.392734	4.66e-17	Pafah1b2	18475	16.3316
ENSMUSG00000021730	2268.12	0.519927	5.93e-17	Hcn1	15165	16.2269
ENSMUSG00000096433	265.529	1.18138	7.36e-17	Zfp994	240038	16.1331
ENSMUSG00000047141	942.11	0.739842	7.8e-17	Zfp654	72020	16.1079
ENSMUSG00000001833	9878.61	0.55729	1.01e-16	2021-09-07	235072	15.9957
ENSMUSG00000026753	2011.5	0.501685	1.28e-16	Ppp6c	67857	15.8928
ENSMUSG00000054752	2422.81	0.690764	1.28e-16	Fsd1l	319636	15.8928
ENSMUSG00000070923	2641.63	0.53589	1.81e-16	Klhl9	242521	15.7423
ENSMUSG00000045767	4485.67	0.47024	1.89e-16	B230219D22Rik	78521	15.7235
ENSMUSG00000063632	2778.1	0.513563	2.12e-16	Sox11	20666	15.6737
ENSMUSG00000008489	3900.83	0.548903	2.18e-16	Elavl2	15569	15.6615
ENSMUSG00000071337	4159.64	0.622226	2.27e-16	Tia1	21841	15.644
ENSMUSG00000021877	4839.73	0.412462	2.44e-16	Arf4	11843	15.6126
ENSMUSG00000016534	3251.35	0.4531	2.46e-16	Lamp2	16784	15.6091
ENSMUSG00000029108	3185.36	0.573653	2.83e-16	Pcdh7	54216	15.5482
ENSMUSG00000032293	5287.14	0.488655	3.22e-16	Ireb2	64602	15.4921
ENSMUSG00000029211	3018.02	0.506602	4.04e-16	Gabra4	14397	15.3936
ENSMUSG00000024259	2901.09	0.544168	4.27e-16	Slc25a46	67453	15.3696
ENSMUSG00000019775	1166.79	0.711236	4.37e-16	Rgs17	56533	15.3595
ENSMUSG00000031327	768.52	0.797808	4.5e-16	Chic1	12212	15.3468
ENSMUSG00000022205	6572.38	0.442078	5.97e-16	Sub1	20024	15.224
ENSMUSG00000047368	1109.61	0.668952	6.17e-16	Abhd17b	226016	15.2097
ENSMUSG00000073678	6129.67	0.516964	6.58e-16	Pgap1	241062	15.1818
ENSMUSG00000073295	1368.46	0.619892	6.74e-16	Nudt11	58242	15.1713
ENSMUSG00000022797	10719.3	0.507178	6.74e-16	Tfrc	22042	15.1713
ENSMUSG00000030275	11060.1	0.437413	7.01e-16	Etnk1	75320	15.1543
ENSMUSG00000022634	2389.43	0.49784	1.11e-15	Yaf2	67057	14.9547
ENSMUSG00000022051	2693.55	0.465512	1.12e-15	Bnip3l	12177	14.9508
ENSMUSG00000002997	3028.51	0.446536	1.13e-15	Prkar2b	19088	14.9469
ENSMUSG00000064061	5005.5	0.59215	1.2e-15	Dzip3	224170	14.9208
ENSMUSG00000028207	5275.48	0.410692	1.23e-15	Asph	65973	14.9101
ENSMUSG00000019966	900.013	0.664152	1.27e-15	Kitl	17311	14.8962
ENSMUSG00000007656	4244.22	0.435026	1.47e-15	Arpp19	59046	14.8327
ENSMUSG00000028522	1002.52	0.671329	1.59e-15	Mier1	71148	14.7986
ENSMUSG00000019817	1955.08	0.573863	1.68e-15	Plagl1	22634	14.7747
ENSMUSG00000063663	1100.36	0.718372	1.72e-15	Brwd3	382236	14.7645
ENSMUSG00000071180	1491.89	0.560151	1.92e-15	Smim15	75616	14.7167
ENSMUSG00000047037	2292.42	0.533182	1.93e-15	Nipa1	233280	14.7144
ENSMUSG00000026064	634.458	0.81397	2.01e-15	Ptp4a1	19243	14.6968
ENSMUSG00000052155	2841.29	0.544044	2.35e-15	Acvr2a	11480	14.6289
ENSMUSG00000051223	6465.52	0.385998	2.35e-15	Bzw1	66882	14.6289
ENSMUSG00000040037	10918.1	0.434228	2.44e-15	Negr1	320840	14.6126
ENSMUSG00000093930	70660	0.352476	2.8e-15	Hmgcs1	208715	14.5528
ENSMUSG00000048355	1006.09	0.669006	2.92e-15	Arxes1	76219	14.5346
ENSMUSG00000031284	9268.04	0.555326	3.23e-15	Pak3	18481	14.4908
ENSMUSG00000085438	20198.9	0.456237	3.58e-15	1700020I14Rik	66602	14.4461
ENSMUSG00000053702	2560.79	0.590936	3.59e-15	Nebl	74103	14.4449
ENSMUSG00000021546	4730.73	0.384684	3.92e-15	Hnrnpk	15387	14.4067
ENSMUSG00000026107	1727.05	0.644746	4.03e-15	Nabp1	109019	14.3947
ENSMUSG00000027834	3729.07	0.463222	4.49e-15	Serpini1	20713	14.3478
ENSMUSG00000059142	829.424	0.791486	5.9e-15	Zfp945	240041	14.2291
ENSMUSG00000043929	428.237	0.914032	6.07e-15	Klhl15	236904	14.2168
ENSMUSG00000031007	8120.76	0.450199	6.88e-15	Atp6ap2	70495	14.1624
ENSMUSG00000028676	1043.64	0.639385	7.31e-15	Srsf10	14105	14.1361
ENSMUSG00000036371	7301.14	0.397546	7.51e-15	Serbp1	66870	14.1244
ENSMUSG00000062949	880.521	0.701105	7.52e-15	Atp11c	320940	14.1238
ENSMUSG00000040459	3835.76	0.505262	1.06e-14	Arglu1	234023	13.9747
ENSMUSG00000040520	1609.14	0.605946	1.1e-14	Manea	242362	13.9586
ENSMUSG00000050192	1482.07	0.587999	1.19e-14	Eif5a2	208691	13.9245
ENSMUSG00000054976	1565.05	0.679943	1.23e-14	Nyap2	241134	13.9101
ENSMUSG00000046449	7828.17	0.450661	1.23e-14	Nexmif	245555	13.9101
ENSMUSG00000026775	4278	0.529947	1.41e-14	Yme1l1	27377	13.8508
ENSMUSG00000002107	24108.4	0.392185	1.51e-14	Celf2	14007	13.821
ENSMUSG00000028132	1848.59	0.638556	1.58e-14	Tmem56	99887	13.8013
ENSMUSG00000028552	11034.7	0.431857	1.58e-14	Eps15	13858	13.8013
ENSMUSG00000037234	3814.66	0.565171	1.71e-14	Hook3	320191	13.767
ENSMUSG00000026159	5094.08	0.43463	1.74e-14	Agfg1	15463	13.7595
ENSMUSG00000028382	997.562	0.697284	2.03e-14	Ptbp3	230257	13.6925
ENSMUSG00000025323	867.676	0.685097	2.11e-14	Sp4	20688	13.6757
ENSMUSG00000057561	1792.93	0.494293	2.12e-14	Eif1a	13664	13.6737
ENSMUSG00000020671	8624.95	0.394779	2.12e-14	Rab10	19325	13.6737
ENSMUSG00000051579	1104.74	0.628275	2.32e-14	Tceal8	66684	13.6345
ENSMUSG00000022800	3856.01	0.495499	2.42e-14	Fyttd1	69823	13.6162
ENSMUSG00000040929	3496.35	0.503163	2.95e-14	Rfx3	19726	13.5302
ENSMUSG00000020149	7255.31	0.362237	3.09e-14	Rab1a	19324	13.51
ENSMUSG00000048047	1218.01	0.601203	3.36e-14	Zbtb33	56805	13.4737
ENSMUSG00000027366	1634	0.510913	3.43e-14	Sppl2a	66552	13.4647
ENSMUSG00000053774	2000.16	0.513578	3.43e-14	Ubxn7	224111	13.4647
ENSMUSG00000036469	3583.92	0.526811	3.51e-14	2021-03-01	72925	13.4547
ENSMUSG00000022105	2075.45	0.584879	3.84e-14	Rb1	19645	13.4157
ENSMUSG00000027782	3581.28	0.438698	3.86e-14	Kpna4	16649	13.4134
ENSMUSG00000021596	2251.87	0.470642	4.17e-14	Mctp1	78771	13.3799
ENSMUSG00000049583	11335.8	0.4147	4.39e-14	Grm5	108071	13.3575
ENSMUSG00000090100	2105.63	0.582802	4.4e-14	Ttbk2	140810	13.3565
ENSMUSG00000020594	6220.29	0.351297	4.91e-14	Pum2	80913	13.3089
ENSMUSG00000021733	2618.33	0.479329	5.19e-14	Slc4a7	218756	13.2848
ENSMUSG00000024072	1168.11	0.564174	5.51e-14	Yipf4	67864	13.2588
ENSMUSG00000043004	25800.2	0.488248	5.68e-14	Gng2	14702	13.2457
ENSMUSG00000074829	394.02	0.916101	5.69e-14	2010315B03Rik	630836	13.2449
ENSMUSG00000037458	10093.2	0.465951	6.33e-14	Azin1	54375	13.1986
ENSMUSG00000062931	617.215	0.735002	6.6e-14	Zfp938	237411	13.1805
ENSMUSG00000030643	1625.72	0.629561	7.15e-14	Rab30	75985	13.1457
ENSMUSG00000028546	1917.02	0.652225	7.22e-14	Elavl4	15572	13.1415
ENSMUSG00000010803	2696.8	0.589275	8.2e-14	Gabra1	14394	13.0862
ENSMUSG00000020132	1603.1	0.492205	8.31e-14	Rab21	216344	13.0804
ENSMUSG00000016559	3961.99	0.379473	1.03e-13	H3f3b	15081	12.9872
ENSMUSG00000022403	6958.56	0.449539	1.03e-13	St13	70356	12.9872
ENSMUSG00000019888	503.504	0.809031	1.05e-13	Mgat4c	67569	12.9788
ENSMUSG00000052144	981.103	0.63933	1.14e-13	Ppp4r2	232314	12.9431
ENSMUSG00000030629	1196.44	0.540081	1.17e-13	Zfand6	65098	12.9318
ENSMUSG00000003929	1394.5	0.626791	1.18e-13	Zfp81	224694	12.9281
ENSMUSG00000024480	498.341	0.79765	1.24e-13	Ap3s1	11777	12.9066
ENSMUSG00000022686	587.911	0.729091	1.42e-13	B3gnt5	108105	12.8477
ENSMUSG00000032097	4438.69	0.391768	1.51e-13	Ddx6	13209	12.821
ENSMUSG00000027763	1260.79	0.650334	1.51e-13	Mbnl1	56758	12.821
ENSMUSG00000063887	5147.77	0.449629	1.54e-13	Nlgn1	192167	12.8125
ENSMUSG00000025958	1963.09	0.562933	1.73e-13	Creb1	12912	12.762
ENSMUSG00000044501	206.269	1.37531	1.79e-13	Zfp758	224598	12.7471
ENSMUSG00000021687	8724.15	0.372958	1.87e-13	Scamp1	107767	12.7282
ENSMUSG00000027828	4981.33	0.379334	1.93e-13	Ssr3	67437	12.7144
ENSMUSG00000071862	1950.41	0.553876	2.34e-13	Lrrtm2	107065	12.6308
ENSMUSG00000024068	3008.98	0.451173	2.49e-13	Spast	50850	12.6038
ENSMUSG00000101609	716.162	0.738756	2.53e-13	Kcnq1ot1	63830	12.5969
ENSMUSG00000022200	2391.19	0.420531	2.83e-13	Golph3	66629	12.5482
ENSMUSG00000028277	3673.61	0.409337	3.29e-13	Ube2j1	56228	12.4828
ENSMUSG00000042363	3043.94	0.398665	3.41e-13	Lgalsl	216551	12.4672
ENSMUSG00000019920	2189.83	0.457925	3.56e-13	Lims1	110829	12.4486
ENSMUSG00000045441	940.55	0.589312	3.93e-13	Gprin3	243385	12.4056
ENSMUSG00000041817	2454.58	0.510347	4.11e-13	Fam169a	320557	12.3862
ENSMUSG00000031333	1152.26	0.63711	4.17e-13	Abcb7	11306	12.3799
ENSMUSG00000027599	2568.78	0.407838	4.18e-13	Armc1	74252	12.3788
ENSMUSG00000056537	2908	0.453143	4.64e-13	Rlim	19820	12.3335
ENSMUSG00000024287	2137.3	0.582361	4.64e-13	Thoc1	225160	12.3335
ENSMUSG00000034723	7835.26	0.400427	4.83e-13	Tmx4	52837	12.3161
ENSMUSG00000028232	1274.09	0.587133	5.18e-13	Tmem68	72098	12.2857
ENSMUSG00000026782	6549.62	0.429995	5.86e-13	Abi2	329165	12.2321
ENSMUSG00000037316	1270.09	0.589882	5.86e-13	Bag4	67384	12.2321
ENSMUSG00000014905	749.001	0.696516	5.86e-13	Dnajb9	27362	12.2321
ENSMUSG00000040855	4619.14	0.455821	7.17e-13	Reps2	194590	12.1445
ENSMUSG00000026878	6628.69	0.331034	7.58e-13	Rab14	68365	12.1203
ENSMUSG00000033964	1250.21	0.65952	8.11e-13	Zbtb41	226470	12.091
ENSMUSG00000035236	4715.65	0.925222	8.14e-13	Scai	320271	12.0894
ENSMUSG00000043463	2598.91	0.548935	8.21e-13	Rab9b	319642	12.0857
ENSMUSG00000037062	4568.51	0.377459	9.65e-13	Sh3glb1	54673	12.0155
ENSMUSG00000045589	8883.12	0.375143	1e-12	Frrs1l	230235	12
ENSMUSG00000031201	1172.33	0.620077	1.01e-12	Brcc3	210766	11.9957
ENSMUSG00000027900	990.282	0.578593	1.01e-12	Dram2	67171	11.9957
ENSMUSG00000031285	12158.3	0.387934	1.14e-12	Dcx	13193	11.9431
ENSMUSG00000036095	6815.49	0.459883	1.25e-12	Dgkb	217480	11.9031
ENSMUSG00000026771	673.118	0.731197	1.25e-12	Spopl	76857	11.9031
ENSMUSG00000022139	3976.89	0.573942	1.35e-12	Mbnl2	105559	11.8697
ENSMUSG00000023845	1893.27	0.545103	1.51e-12	Lnpep	240028	11.821
ENSMUSG00000048347	514.383	0.763563	1.65e-12	Pcdhb18	93889	11.7825
ENSMUSG00000038127	3566.57	0.450241	1.67e-12	Ccdc50	67501	11.7773
ENSMUSG00000027806	1606.94	0.482953	1.67e-12	Tsc22d2	72033	11.7773
ENSMUSG00000056153	451.948	0.781731	1.72e-12	Socs6	54607	11.7645
ENSMUSG00000026824	2348.31	0.527693	1.79e-12	Kcnj3	16519	11.7471
ENSMUSG00000027177	2434.91	0.428715	1.83e-12	Hipk3	15259	11.7375
ENSMUSG00000027823	2544.59	0.485858	1.95e-12	Gmps	229363	11.71
ENSMUSG00000007617	2371.72	0.429069	1.98e-12	Homer1	26556	11.7033
ENSMUSG00000021929	4389.38	0.444149	2.01e-12	Kpna3	16648	11.6968
ENSMUSG00000004843	1882.42	0.441697	2.22e-12	Chmp2b	68942	11.6536
ENSMUSG00000039968	695.505	0.665066	2.29e-12	Rsbn1l	242860	11.6402
ENSMUSG00000022656	4825.66	0.411602	2.67e-12	Nectin3	58998	11.5735
ENSMUSG00000025240	2470.44	0.514415	2.69e-12	Sacm1l	83493	11.5702
ENSMUSG00000056296	2210.61	0.504113	2.75e-12	Synpr	72003	11.5607
ENSMUSG00000031754	757.493	0.623202	2.88e-12	Nudt21	68219	11.5406
ENSMUSG00000020362	1940.82	0.434534	2.99e-12	Cnot6	104625	11.5243
ENSMUSG00000028410	2951.55	0.412567	2.99e-12	Dnaja1	15502	11.5243
ENSMUSG00000027770	3874.04	0.361834	3.24e-12	Dhx36	72162	11.4895
ENSMUSG00000028161	22982.2	0.373023	3.59e-12	Ppp3ca	19055	11.4449
ENSMUSG00000036707	5121.73	0.362498	3.7e-12	Cab39	12283	11.4318
ENSMUSG00000019906	4569.77	0.536474	3.7e-12	Lin7a	108030	11.4318
ENSMUSG00000028381	2771.29	0.463879	3.78e-12	Ugcg	22234	11.4225
ENSMUSG00000058799	2867	0.391093	4.65e-12	Nap1l1	53605	11.3325
ENSMUSG00000022679	3480.19	0.458754	4.65e-12	Mpv17l	93734	11.3325
ENSMUSG00000029684	1951.6	0.445906	4.66e-12	Wasl	73178	11.3316
ENSMUSG00000049047	454.041	0.742177	4.73e-12	Armcx3	71703	11.3251
ENSMUSG00000075470	1789.79	0.473944	4.83e-12	Alg10b	380959	11.3161
ENSMUSG00000023025	1183.69	0.602478	4.91e-12	Larp4	207214	11.3089
ENSMUSG00000042133	2017.86	0.578219	5.12e-12	Ppig	228005	11.2907
ENSMUSG00000017291	7880.92	0.412693	5.7e-12	Taok1	216965	11.2441
ENSMUSG00000028156	1405.51	0.477069	5.8e-12	Eif4e	13684	11.2366
ENSMUSG00000005583	4716.7	0.519653	5.91e-12	Mef2c	17260	11.2284
ENSMUSG00000015189	2159.8	0.427002	5.93e-12	Casd1	213819	11.2269
ENSMUSG00000019998	5191.22	0.350808	6.85e-12	Stx7	53331	11.1643
ENSMUSG00000022292	892.314	0.608021	7.23e-12	Rrm2b	382985	11.1409
ENSMUSG00000021669	1627.72	0.475591	8.12e-12	Col4a3bp	68018	11.0904
ENSMUSG00000032740	4483.82	0.506693	8.37e-12	Ccdc88a	108686	11.0773
ENSMUSG00000020745	25423	0.367	8.52e-12	Pafah1b1	18472	11.0696
ENSMUSG00000020954	2319.52	0.458245	8.79e-12	Strn3	94186	11.056
ENSMUSG00000029203	4285.42	0.39757	8.85e-12	Ube2k	53323	11.0531
ENSMUSG00000020390	4429.6	0.417753	9.23e-12	Ube2b	22210	11.0348
ENSMUSG00000091896	982.74	0.540446	9.23e-12	Ube2d2a	56550	11.0348
ENSMUSG00000017418	1912.02	0.485154	9.31e-12	Arl5b	75869	11.0311
ENSMUSG00000037857	2303.27	0.494758	1.03e-11	Nufip2	68564	10.9872
ENSMUSG00000058624	6383.89	0.331701	1.12e-11	Gda	14544	10.9508
ENSMUSG00000022752	8855.93	0.381754	1.13e-11	Tomm70a	28185	10.9469
ENSMUSG00000037808	687.44	0.669393	1.13e-11	Fam76b	72826	10.9469
ENSMUSG00000071266	370.818	0.845715	1.16e-11	Zfp946	74149	10.9355
ENSMUSG00000013663	5813.46	0.467144	1.16e-11	Pten	19211	10.9355
ENSMUSG00000048022	1600.98	0.465758	1.16e-11	Tmem229a	319832	10.9355
ENSMUSG00000064351	199413	0.320221	1.16e-11	COX1	17708	10.9355
ENSMUSG00000038128	9987.92	0.369243	1.18e-11	Camk4	12326	10.9281
ENSMUSG00000039270	6844.21	0.341459	1.23e-11	Megf9	230316	10.9101
ENSMUSG00000008859	3358.07	0.45734	1.27e-11	Rala	56044	10.8962
ENSMUSG00000074212	2920.25	0.401961	1.37e-11	Dnajb14	70604	10.8633
ENSMUSG00000055430	2456.18	0.404443	1.37e-11	Nap1l5	58243	10.8633
ENSMUSG00000033543	866.555	0.567413	1.37e-11	Gtf2a2	235459	10.8633
ENSMUSG00000074781	3417.42	0.417588	1.4e-11	Ube2n	93765	10.8539
ENSMUSG00000025321	1273.83	0.549063	1.4e-11	Itgb8	320910	10.8539
ENSMUSG00000031703	7654.98	0.35464	1.42e-11	Itfg1	71927	10.8477
ENSMUSG00000069237	2234.31	0.43292	1.44e-11	Fam8a1	97863	10.8416
ENSMUSG00000060681	5642.73	0.342606	1.48e-11	Slc9a6	236794	10.8297
ENSMUSG00000026739	1037.26	0.565495	1.49e-11	Bmi1	12151	10.8268
ENSMUSG00000000568	5273	0.345092	1.49e-11	Hnrnpd	11991	10.8268
ENSMUSG00000002617	946.998	0.752528	1.53e-11	Zfp40	22700	10.8153
ENSMUSG00000031715	824.383	0.603994	1.54e-11	Smarca5	93762	10.8125
ENSMUSG00000025665	862.458	0.575629	1.57e-11	Rps6ka6	67071	10.8041
ENSMUSG00000032307	806.537	0.638923	1.61e-11	Ube2q2	109161	10.7932
ENSMUSG00000006699	11326.8	0.332529	1.63e-11	Cdc42	12540	10.7878
ENSMUSG00000027993	12965.4	0.314274	1.63e-11	Trim2	80890	10.7878
ENSMUSG00000078861	213.267	1.08397	1.66e-11	Zfp931	353208	10.7799
ENSMUSG00000039704	2110.54	0.498163	1.68e-11	Lmbrd2	320506	10.7747
ENSMUSG00000032878	2958.12	0.382103	1.85e-11	Ccdc85a	216613	10.7328
ENSMUSG00000027706	4792.19	0.452639	1.85e-11	Sec62	69276	10.7328
ENSMUSG00000020659	736.435	0.599172	2.12e-11	Cbll1	104836	10.6737
ENSMUSG00000008575	9697.58	0.340451	2.15e-11	Nfib	18028	10.6676
ENSMUSG00000028788	3970.73	0.339596	2.34e-11	Ptp4a2	19244	10.6308
ENSMUSG00000027589	1815.42	0.525724	2.49e-11	Pcmtd2	245867	10.6038
ENSMUSG00000022636	5268.47	0.389845	2.49e-11	Alcam	11658	10.6038
ENSMUSG00000028221	1445.21	0.479183	2.63e-11	Pip4p2	72519	10.58
ENSMUSG00000033849	868.076	0.64077	2.69e-11	B3galt2	26878	10.5702
ENSMUSG00000047879	5843.47	0.37505	2.93e-11	Usp14	59025	10.5331
ENSMUSG00000039988	3905.95	0.366451	3.07e-11	Ankrd13c	433667	10.5129
ENSMUSG00000021969	1348.18	0.543976	3.17e-11	Zdhhc20	75965	10.4989
ENSMUSG00000021589	1417.02	0.462063	3.89e-11	Rhobtb3	73296	10.4101
ENSMUSG00000040022	2269.27	0.462056	4.12e-11	Rab11fip2	74998	10.3851
ENSMUSG00000034755	1274.71	0.497814	4.2e-11	Pcdh11x	245578	10.3768
ENSMUSG00000036745	5309.42	0.40665	4.59e-11	Ttll7	70892	10.3382
ENSMUSG00000019132	8266.55	0.325266	4.87e-11	BC005537	79555	10.3125
ENSMUSG00000028484	5831.28	0.442364	4.88e-11	Psip1	101739	10.3116
ENSMUSG00000020570	951.941	0.616354	4.88e-11	Sypl	19027	10.3116
ENSMUSG00000027957	593.266	0.661021	4.89e-11	Slc35a3	229782	10.3107
ENSMUSG00000024091	4056.22	0.342839	5.5e-11	Vapa	30960	10.2596
ENSMUSG00000029629	2786.34	0.494277	5.53e-11	Phf14	75725	10.2573
ENSMUSG00000025862	2792.12	0.429649	5.66e-11	Stag2	20843	10.2472
ENSMUSG00000039361	6666.35	0.416126	5.66e-11	Picalm	233489	10.2472
ENSMUSG00000028261	912.075	0.559044	5.82e-11	Ndufaf4	68493	10.2351
ENSMUSG00000021770	5320.11	0.399475	5.85e-11	Samd8	67630	10.2328
ENSMUSG00000032727	890.242	0.571318	5.98e-11	Mier3	218613	10.2233
ENSMUSG00000022378	4692.43	0.345993	6.34e-11	Fam49b	223601	10.1979
ENSMUSG00000027520	3121.78	0.451792	6.38e-11	Zdbf2	73884	10.1952
ENSMUSG00000071072	682.606	0.601694	6.74e-11	Ptges3	56351	10.1713
ENSMUSG00000100826	2996.84	1.32383	6.92e-11	Ipw	16353	10.1599
ENSMUSG00000027108	3362.28	0.380805	7.05e-11	Ola1	67059	10.1518
ENSMUSG00000093536	526.762	0.673494	7.14e-11	Smim17	100042450	10.1463
ENSMUSG00000024479	1757.53	0.494986	7.62e-11	Mal2	105853	10.118
ENSMUSG00000020687	2769.45	0.460353	7.73e-11	Cdc27	217232	10.1118
ENSMUSG00000001774	1545.51	0.549793	8.44e-11	Chordc1	66917	10.0737
ENSMUSG00000040167	71.9141	2.14293	8.48e-11	Ikzf5	67143	10.0716
ENSMUSG00000018800	2015.42	0.528326	8.64e-11	Abca5	217265	10.0635
ENSMUSG00000060988	551.945	0.666454	8.83e-11	Galnt13	271786	10.054
ENSMUSG00000056124	6433.75	0.370314	9.38e-11	B4galt6	56386	10.0278
ENSMUSG00000032745	3136.09	0.455903	9.8e-11	Gpbp1	73274	10.0088
ENSMUSG00000013662	5716.2	0.348463	9.96e-11	Atad1	67979	10.0017
ENSMUSG00000047996	132.9	1.41239	1.04e-10	Prrg1	546336	9.98297
ENSMUSG00000025551	1605.26	0.504435	1.06e-10	Fgf14	14169	9.97469
ENSMUSG00000030077	21127.6	0.4036	1.08e-10	Chl1	12661	9.96658
ENSMUSG00000073664	937.104	0.657986	1.15e-10	Nbeal1	269198	9.9393
ENSMUSG00000024172	1142	0.511414	1.26e-10	St6gal2	240119	9.89963
ENSMUSG00000033111	1033.54	0.514924	1.34e-10	3830406C13Rik	218734	9.8729
ENSMUSG00000015749	5166.65	0.337387	1.61e-10	Anp32e	66471	9.79317
ENSMUSG00000025234	3247.78	0.358098	1.62e-10	Arih1	23806	9.79048
ENSMUSG00000032253	2493.69	0.512176	1.65e-10	Phip	83946	9.78252
ENSMUSG00000028675	1935.54	0.391449	1.66e-10	Pnrc2	52830	9.77989
ENSMUSG00000057715	2230.68	0.464153	1.73e-10	A830018L16Rik	320492	9.76195
ENSMUSG00000038628	1899.04	0.396806	1.77e-10	Polr3k	67005	9.75203
ENSMUSG00000024581	5730.18	0.361495	1.92e-10	Napg	108123	9.7167
ENSMUSG00000064345	97294.4	0.896268	1.98e-10	ND2	17717	9.70333
ENSMUSG00000025777	7183.42	0.391102	2.02e-10	Gdap1	14545	9.69465
ENSMUSG00000037640	1544.65	0.452537	2.02e-10	Zfp60	22718	9.69465
ENSMUSG00000020950	2633.98	0.401513	2.07e-10	Foxg1	15228	9.68403
ENSMUSG00000024423	4489.52	0.368824	2.1e-10	Impact	16210	9.67778
ENSMUSG00000063273	2247.72	0.423994	2.34e-10	Naa15	74838	9.63078
ENSMUSG00000014226	2351.04	0.378032	2.51e-10	Cacybp	12301	9.60033
ENSMUSG00000040760	4910.55	0.413066	2.51e-10	Appl1	72993	9.60033
ENSMUSG00000022507	2118.73	0.395254	2.54e-10	1810013L24Rik	69053	9.59517
ENSMUSG00000026721	8602.44	0.771645	2.68e-10	Rabgap1l	29809	9.57187
ENSMUSG00000078185	596.444	0.647632	2.77e-10	Chml	12663	9.55752
ENSMUSG00000021377	1130.79	0.464579	2.96e-10	Dek	110052	9.52871
ENSMUSG00000032262	2548.8	0.392772	2.99e-10	Elovl4	83603	9.52433
ENSMUSG00000025040	765.648	0.575375	3.15e-10	Fundc1	72018	9.50169
ENSMUSG00000022270	1258.61	0.506085	3.15e-10	Retreg1	66270	9.50169
ENSMUSG00000028986	4217.26	0.420508	3.42e-10	Klhl7	52323	9.46597
ENSMUSG00000026718	2813.42	0.362447	3.5e-10	Stam	20844	9.45593
ENSMUSG00000074698	2151.92	0.409268	3.61e-10	Csnk2a1	12995	9.44249
ENSMUSG00000074165	1316.8	0.543168	3.72e-10	Zfp788	67607	9.42946
ENSMUSG00000066232	5741.18	0.353665	3.93e-10	Ipo7	233726	9.40561
ENSMUSG00000021098	61.7865	2.29849	3.93e-10	4930447C04Rik	75801	9.40561
ENSMUSG00000024294	6227.01	0.384091	3.93e-10	Mib1	225164	9.40561
ENSMUSG00000051185	1328.12	0.47597	3.97e-10	Fam174a	67698	9.40121
ENSMUSG00000026667	14035.9	0.319335	4e-10	Uhmk1	16589	9.39794
ENSMUSG00000025630	3890.14	0.340662	4.01e-10	Hprt	15452	9.39686
ENSMUSG00000029238	3797.03	0.416194	4.05e-10	Clock	12753	9.39254
ENSMUSG00000055436	3912.82	0.38743	4.11e-10	Srsf11	69207	9.38616
ENSMUSG00000049164	574.132	0.71652	4.13e-10	Zfp518a	72672	9.38405
ENSMUSG00000082229	2233.68	0.409073	4.22e-10	Nap1l2	17954	9.37469
ENSMUSG00000015932	7426.15	0.311521	4.27e-10	Dstn	56431	9.36957
ENSMUSG00000028124	1384.85	0.466782	4.37e-10	Gclm	14630	9.35952
ENSMUSG00000042599	1589.2	0.474925	4.61e-10	Kdm7a	338523	9.3363
ENSMUSG00000020719	15373.7	0.351262	4.75e-10	Ddx5	13207	9.32331
ENSMUSG00000071708	2319.85	0.385261	4.85e-10	Sms	20603	9.31426
ENSMUSG00000089774	1373.01	0.439312	4.85e-10	Slc5a3	53881	9.31426
ENSMUSG00000020326	3910.79	0.361633	4.93e-10	Ccng1	12450	9.30715
ENSMUSG00000025128	7050.55	0.326564	5.05e-10	Bhlhe22	59058	9.29671
ENSMUSG00000044647	4140.45	0.37693	5.11e-10	Csrnp3	77771	9.29158
ENSMUSG00000029669	740.381	0.550593	5.22e-10	Tspan12	269831	9.28233
ENSMUSG00000031137	14417.4	0.272863	5.34e-10	Fgf13	14168	9.27246
ENSMUSG00000042105	8789.43	0.309659	5.53e-10	Inpp5f	101490	9.25727
ENSMUSG00000033417	1868.56	0.398471	5.54e-10	Cacul1	78832	9.25649
ENSMUSG00000032336	14580.3	0.31381	5.76e-10	Nptn	20320	9.23958
ENSMUSG00000068134	545.229	0.662294	5.8e-10	Zfp120	104348	9.23657
ENSMUSG00000005802	1563.6	0.468253	5.92e-10	Slc30a4	22785	9.22768
ENSMUSG00000042208	3029.56	0.399711	6.09e-10	0610010F05Rik	71675	9.21538
ENSMUSG00000020128	1022.01	0.486308	6.14e-10	Vps54	245944	9.21183
ENSMUSG00000026484	1527.17	0.48887	6.63e-10	Rnf2	19821	9.17849
ENSMUSG00000016921	3930.18	0.344409	6.79e-10	Srsf6	67996	9.16813
ENSMUSG00000020577	8168.93	0.291184	6.87e-10	Tspan13	66109	9.16304
ENSMUSG00000047694	1721.02	0.497212	7.01e-10	Yipf6	77929	9.15428
ENSMUSG00000025626	1445.98	0.482961	7.08e-10	Phf6	70998	9.14997
ENSMUSG00000034098	2055.69	0.412846	7.52e-10	Fstl5	213262	9.12378
ENSMUSG00000022708	33261.3	0.373931	7.52e-10	Zbtb20	56490	9.12378
ENSMUSG00000035898	1100.19	0.508141	7.92e-10	Uba6	231380	9.10127
ENSMUSG00000047412	731.578	0.594806	8.06e-10	Zbtb44	235132	9.09366
ENSMUSG00000041459	4542.01	0.42961	8.12e-10	Tardbp	230908	9.09044
ENSMUSG00000042323	3039.2	0.363796	8.15e-10	Pbrm1	66923	9.08884
ENSMUSG00000005656	1626.94	0.401221	9.01e-10	Snx6	72183	9.04528
ENSMUSG00000011831	1884.75	0.418094	9.07e-10	Evi5	14020	9.04239
ENSMUSG00000027109	1765.87	0.523623	9.43e-10	Sp3	20687	9.02549
ENSMUSG00000025935	1208.32	0.466367	1e-09	Tram1	72265	9
ENSMUSG00000037984	12923.7	0.322239	1e-09	Neurod6	11922	9
ENSMUSG00000046442	15785	0.288512	1.04e-09	Ppm1e	320472	8.98297
ENSMUSG00000040649	4054.82	0.424231	1.14e-09	Rimklb	108653	8.9431
ENSMUSG00000022812	12265	0.334623	1.17e-09	Gsk3b	56637	8.93181
ENSMUSG00000061080	19529.4	0.317693	1.37e-09	Lsamp	268890	8.86328
ENSMUSG00000026034	2788.14	0.444409	1.4e-09	Clk1	12747	8.85387
ENSMUSG00000089824	525.054	0.632069	1.44e-09	Rbm12	75710	8.84164
ENSMUSG00000030105	7378.58	0.320603	1.49e-09	Arl8b	67166	8.82681
ENSMUSG00000044934	491.014	0.67803	1.54e-09	Zfp367	238673	8.81248
ENSMUSG00000024143	1982.21	0.402322	1.54e-09	Rhoq	104215	8.81248
ENSMUSG00000022811	3037.36	0.418542	1.61e-09	Zfp148	22661	8.79317
ENSMUSG00000029212	14709.3	0.404286	1.64e-09	Gabrb1	14400	8.78516
ENSMUSG00000034780	1796.25	0.428558	1.68e-09	B3galt1	26877	8.77469
ENSMUSG00000058835	4259.2	0.365214	1.72e-09	Abi1	11308	8.76447
ENSMUSG00000021597	767.112	0.666268	1.79e-09	Slf1	105377	8.74715
ENSMUSG00000048379	636.016	0.613471	1.81e-09	Socs4	67296	8.74232
ENSMUSG00000068457	593.549	0.666649	1.81e-09	Uty	22290	8.74232
ENSMUSG00000038535	992.472	0.533567	1.83e-09	Zfp280d	235469	8.73755
ENSMUSG00000041058	1464.04	0.467525	1.98e-09	Wwp1	107568	8.70333
ENSMUSG00000047446	1134.92	0.481216	1.99e-09	Arl4a	11861	8.70115
ENSMUSG00000027804	1785.15	0.45512	2.06e-09	Ppid	67738	8.68613
ENSMUSG00000045284	1328.03	0.438816	2.13e-09	Dcaf12l1	245404	8.67162
ENSMUSG00000040774	1128.31	0.466555	2.27e-09	Cept1	99712	8.64397
ENSMUSG00000021301	4390.72	0.361843	2.3e-09	Hecw1	94253	8.63827
ENSMUSG00000054814	3689.37	0.339635	2.31e-09	Usp46	69727	8.63639
ENSMUSG00000040321	1340.18	0.483661	2.33e-09	Zfp770	228491	8.63264
ENSMUSG00000015568	11882.4	0.345494	2.36e-09	Lpl	16956	8.62709
ENSMUSG00000027346	3388.52	0.487738	2.46e-09	Gpcpd1	74182	8.60906
ENSMUSG00000027829	1507.22	0.458683	2.6e-09	Ccnl1	56706	8.58503
ENSMUSG00000044408	914.625	0.512081	2.66e-09	Sptssa	104725	8.57512
ENSMUSG00000033411	1070.72	0.549418	2.92e-09	Ctdspl2	329506	8.53462
ENSMUSG00000044807	2151.81	0.383383	2.93e-09	Zfp354c	30944	8.53313
ENSMUSG00000037608	5506.33	0.423146	3.01e-09	Bclaf1	72567	8.52143
ENSMUSG00000046404	461.616	0.742499	3.09e-09	Yod1	226418	8.51004
ENSMUSG00000109321	184.127	1.08229	3.09e-09	A330076H08Rik	320026	8.51004
ENSMUSG00000017548	1098.74	0.453149	3.09e-09	Suz12	52615	8.51004
ENSMUSG00000037416	2806.55	0.414216	3.13e-09	Dmxl1	240283	8.50446
ENSMUSG00000017677	3536.15	0.351888	3.52e-09	Wsb1	78889	8.45346
ENSMUSG00000021510	500.789	0.676134	3.56e-09	Zfp729a	212281	8.44855
ENSMUSG00000021709	2001.54	0.422298	3.56e-09	Erbin	59079	8.44855
ENSMUSG00000026696	2204.62	0.447004	3.77e-09	Vamp4	53330	8.42366
ENSMUSG00000019878	1425.35	0.423003	3.87e-09	Hsf2	15500	8.41229
ENSMUSG00000028034	4652.84	0.431146	3.95e-09	Fubp1	51886	8.4034
ENSMUSG00000044365	472.094	0.659336	4.81e-09	Cxxc4	319478	8.31785
ENSMUSG00000034297	2976.61	0.442218	4.94e-09	Med13	327987	8.30627
ENSMUSG00000022858	710.25	0.552836	5.02e-09	Tra2b	20462	8.2993
ENSMUSG00000060510	2370.51	0.407263	5.09e-09	Zfp266	77519	8.29328
ENSMUSG00000000001	2679.24	0.352803	5.24e-09	Gnai3	14679	8.28067
ENSMUSG00000027708	641.383	0.632118	5.27e-09	Dcun1d1	114893	8.27819
ENSMUSG00000028879	5560.1	0.323387	6.09e-09	Stx12	100226	8.21538
ENSMUSG00000057113	1823.06	0.387797	6.14e-09	Npm1	18148	8.21183
ENSMUSG00000021109	2790.32	0.364325	6.32e-09	Hif1a	15251	8.19928
ENSMUSG00000005371	3630.47	0.316694	6.67e-09	Fbxo11	225055	8.17587
ENSMUSG00000063659	17122.4	0.30602	6.71e-09	Zbtb18	30928	8.17328
ENSMUSG00000020152	9432.22	0.325473	6.81e-09	Actr2	66713	8.16685
ENSMUSG00000027273	27433.1	0.343792	6.88e-09	Snap25	20614	8.16241
ENSMUSG00000020385	1727.93	0.451707	7.12e-09	Clk4	12750	8.14752
ENSMUSG00000022307	5572.69	0.327371	7.16e-09	Oxr1	170719	8.14509
ENSMUSG00000038212	1192.1	0.447047	7.22e-09	Mfsd14b	66631	8.14146
ENSMUSG00000024597	1266.72	0.447731	7.64e-09	Slc12a2	20496	8.11691
ENSMUSG00000021147	2998.22	0.335436	7.68e-09	Wdr37	207615	8.11464
ENSMUSG00000030759	4069.69	0.803068	7.81e-09	Far1	67420	8.10735
ENSMUSG00000033623	3041.13	0.33615	7.94e-09	Pcgf3	69587	8.10018
ENSMUSG00000021719	4436.33	0.361218	8.12e-09	Rgs7bp	52882	8.09044
ENSMUSG00000013736	1170	0.440452	8.15e-09	Trnt1	70047	8.08884
ENSMUSG00000059474	890.236	0.477737	8.35e-09	Mbtd1	103537	8.07831
ENSMUSG00000027104	3758.9	0.41809	8.44e-09	Atf2	11909	8.07366
ENSMUSG00000017485	6763.03	0.319718	8.7e-09	Top2b	21974	8.06048
ENSMUSG00000020590	3332.83	0.373363	8.73e-09	Snx13	217463	8.05899
ENSMUSG00000031673	3461.25	0.359399	8.77e-09	Cdh11	12552	8.057
ENSMUSG00000019861	2659.27	0.349187	8.97e-09	Gopc	94221	8.04721
ENSMUSG00000023068	3353.4	0.347217	8.97e-09	Nus1	52014	8.04721
ENSMUSG00000044288	9741.96	0.353515	9.26e-09	Cnr1	12801	8.03339
ENSMUSG00000027630	2269.63	0.374158	9.37e-09	Tbl1xr1	81004	8.02826
ENSMUSG00000042063	999.476	0.520285	9.51e-09	Zfp386	56220	8.02182
ENSMUSG00000070639	4774.34	0.314422	9.54e-09	Lrrc8b	433926	8.02045
ENSMUSG00000042271	543.408	0.672346	9.77e-09	Nxt2	237082	8.01011
ENSMUSG00000025529	953.925	0.615289	9.77e-09	Zfp711	245595	8.01011
ENSMUSG00000002413	3702.52	0.399154	9.78e-09	Braf	109880	8.00966
ENSMUSG00000069114	618.184	0.60015	1e-08	Zbtb10	229055	8
ENSMUSG00000004319	7871.97	0.292495	1.06e-08	Clcn3	12725	7.97469
ENSMUSG00000058355	5125.59	0.345651	1.08e-08	Abce1	24015	7.96658
ENSMUSG00000027184	13131.3	0.292889	1.09e-08	Caprin1	53872	7.96257
ENSMUSG00000015342	595.363	0.597258	1.1e-08	Xk	22439	7.95861
ENSMUSG00000025907	2668.47	0.466072	1.11e-08	Rb1cc1	12421	7.95468
ENSMUSG00000037434	1434.43	0.430431	1.11e-08	Slc30a1	22782	7.95468
ENSMUSG00000035992	1697.03	0.404196	1.15e-08	Fnip1	216742	7.9393
ENSMUSG00000014932	420.261	0.657308	1.16e-08	Yes1	22612	7.93554
ENSMUSG00000002222	4560.14	0.329453	1.22e-08	Rmnd5a	68477	7.91364
ENSMUSG00000028222	1748.6	0.381268	1.23e-08	Calb1	12307	7.91009
ENSMUSG00000021248	3030.37	0.341697	1.24e-08	Tmed10	68581	7.90658
ENSMUSG00000022338	1499.93	0.403868	1.25e-08	Eny2	223527	7.90309
ENSMUSG00000031600	2133.45	0.501284	1.26e-08	Vps37a	52348	7.89963
ENSMUSG00000044071	1747.77	0.411984	1.27e-08	Tafa2	268354	7.8962
ENSMUSG00000041846	998.108	0.527422	1.29e-08	Ppp4r3a	68734	7.88941
ENSMUSG00000036257	3700.84	0.361046	1.31e-08	Pnpla8	67452	7.88273
ENSMUSG00000058446	2735.32	0.387296	1.31e-08	Znrf2	387524	7.88273
ENSMUSG00000049630	512.181	0.637792	1.39e-08	C1ql3	227580	7.85699
ENSMUSG00000029267	768.265	0.529754	1.4e-08	Mtf2	17765	7.85387
ENSMUSG00000024750	2926.58	0.335497	1.42e-08	Zfand5	22682	7.84771
ENSMUSG00000061136	2198.79	0.375048	1.45e-08	Prpf40a	56194	7.83863
ENSMUSG00000025245	956.261	0.561789	1.52e-08	Lztfl1	93730	7.81816
ENSMUSG00000039770	1622.97	0.38341	1.59e-08	Ypel5	383295	7.7986
ENSMUSG00000036503	2182.52	0.346174	1.61e-08	Rnf13	24017	7.79317
ENSMUSG00000030465	34083.9	0.373801	1.61e-08	Psd3	234353	7.79317
ENSMUSG00000054408	1458.84	0.408958	1.64e-08	Spcs3	76687	7.78516
ENSMUSG00000041380	1936.91	0.394036	1.66e-08	Htr2c	15560	7.77989
ENSMUSG00000028274	1048.33	0.452672	1.66e-08	Rngtt	24018	7.77989
ENSMUSG00000025037	1327.95	0.409947	1.69e-08	Maoa	17161	7.77211
ENSMUSG00000029817	3103.44	0.357304	1.69e-08	Tra2a	101214	7.77211
ENSMUSG00000020516	1671.39	0.422202	1.77e-08	Rps6kb1	72508	7.75203
ENSMUSG00000024383	1869.88	0.462794	1.8e-08	Map3k2	26405	7.74473
ENSMUSG00000022309	724.001	0.561812	1.81e-08	Angpt1	11600	7.74232
ENSMUSG00000063568	3068.44	0.345508	1.86e-08	Jazf1	231986	7.73049
ENSMUSG00000009628	276.427	0.78666	1.86e-08	Tex15	104271	7.73049
ENSMUSG00000056258	6951.64	0.290437	1.87e-08	Kcnq3	110862	7.72816
ENSMUSG00000024083	19024.8	0.298129	1.91e-08	Pja2	224938	7.71897
ENSMUSG00000020368	16814.2	0.329443	1.93e-08	Canx	12330	7.71444
ENSMUSG00000042197	2526.56	0.359175	1.93e-08	Zfp451	98403	7.71444
ENSMUSG00000024477	535.422	0.592259	1.93e-08	Pggt1b	225467	7.71444
ENSMUSG00000056004	1371.83	0.431727	1.96e-08	9330182L06Rik	231014	7.70774
ENSMUSG00000039753	1889.16	0.400041	1.97e-08	Fbxl5	242960	7.70553
ENSMUSG00000031309	2365.75	0.406857	1.97e-08	Rps6ka3	110651	7.70553
ENSMUSG00000005034	13827.8	0.346098	1.97e-08	Prkacb	18749	7.70553
ENSMUSG00000021112	1119.79	0.452247	1.97e-08	Mpp5	56217	7.70553
ENSMUSG00000039735	6044.15	0.418278	1.98e-08	Fnbp1l	214459	7.70333
ENSMUSG00000029405	4544.91	0.295852	1.98e-08	G3bp2	23881	7.70333
ENSMUSG00000078307	1569.23	0.401913	2.01e-08	AI593442	330941	7.6968
ENSMUSG00000000787	7651.45	0.305783	2.03e-08	Ddx3x	13205	7.6925
ENSMUSG00000033014	3047.2	0.365162	2.03e-08	Trim33	94093	7.6925
ENSMUSG00000021704	2199.26	0.426424	2.03e-08	Mtx3	382793	7.6925
ENSMUSG00000029838	14613	0.327434	2.09e-08	Ptn	19242	7.67985
ENSMUSG00000033676	13668.1	0.326636	2.09e-08	Gabrb3	14402	7.67985
ENSMUSG00000024695	4066.13	0.287241	2.12e-08	Zfp91	109910	7.67366
ENSMUSG00000022201	13043.9	0.308557	2.13e-08	Zfr	22763	7.67162
ENSMUSG00000058093	406.609	0.653893	2.22e-08	Zfp729b	100416706	7.65365
ENSMUSG00000028249	6089.37	0.281495	2.41e-08	Sdcbp	53378	7.61798
ENSMUSG00000000600	1430.06	0.501081	2.41e-08	Krit1	79264	7.61798
ENSMUSG00000101970	279.699	0.765357	2.41e-08	1810026B05Rik	69170	7.61798
ENSMUSG00000052479	181.765	1.03333	2.44e-08	A330008L17Rik	234624	7.61261
ENSMUSG00000021796	2440.93	0.338089	2.47e-08	Bmpr1a	12166	7.6073
ENSMUSG00000026276	3192.13	0.31306	2.47e-08	2021-09-02	18000	7.6073
ENSMUSG00000024759	1452.37	0.420867	2.48e-08	Atl3	109168	7.60555
ENSMUSG00000027506	1124.22	0.426162	2.54e-08	Tpd52	21985	7.59517
ENSMUSG00000034317	181.957	0.957318	2.59e-08	Trim59	66949	7.5867
ENSMUSG00000036309	9656.36	0.285338	2.63e-08	Skp1a	21402	7.58004
ENSMUSG00000024241	2813.02	0.38491	2.63e-08	Sos1	20662	7.58004
ENSMUSG00000030846	2636.35	0.482557	2.67e-08	Tial1	21843	7.57349
ENSMUSG00000034120	2946.36	0.319585	2.8e-08	Srsf2	20382	7.55284
ENSMUSG00000036438	17192	0.249242	2.84e-08	Calm2	12314	7.54668
ENSMUSG00000102976	316.829	0.880731	2.84e-08	Zc3h11a	70579	7.54668
ENSMUSG00000055733	2132.04	0.373278	2.91e-08	Nap1l3	54561	7.53611
ENSMUSG00000027676	922.445	1.0317	2.95e-08	Ccdc39	51938	7.53018
ENSMUSG00000026103	12564.5	0.34296	3.01e-08	Gls	14660	7.52143
ENSMUSG00000032407	2857.09	0.413812	3.03e-08	U2surp	67958	7.51856
ENSMUSG00000046994	1075.65	0.456521	3.11e-08	Mars2	212679	7.50724
ENSMUSG00000060227	5192.88	0.355009	3.14e-08	Casc4	319996	7.50307
ENSMUSG00000027534	1035.93	0.509305	3.24e-08	Snx16	74718	7.48945
ENSMUSG00000043252	1111.3	0.441016	3.25e-08	Tmem64	100201	7.48812
ENSMUSG00000025894	887.086	0.497135	3.25e-08	Aasdhppt	67618	7.48812
ENSMUSG00000090946	807.324	0.49816	3.32e-08	Ccdc71l	72123	7.47886
ENSMUSG00000027620	6104.68	0.311097	3.46e-08	Rbm39	170791	7.46092
ENSMUSG00000021693	4327.39	0.31861	3.5e-08	Kif2a	16563	7.45593
ENSMUSG00000027122	1535.43	0.399811	3.52e-08	Arl14ep	212772	7.45346
ENSMUSG00000001891	2595.88	0.3122	3.54e-08	Ugp2	216558	7.451
ENSMUSG00000036943	1062.22	0.433921	3.9e-08	Rab8b	235442	7.40894
ENSMUSG00000054693	2957.94	0.322418	3.9e-08	Adam10	11487	7.40894
ENSMUSG00000022255	3118.16	0.313453	3.93e-08	Mtdh	67154	7.40561
ENSMUSG00000036990	2494.22	0.40535	4.09e-08	Otud4	73945	7.38828
ENSMUSG00000020664	4291.67	0.308977	4.25e-08	Dld	13382	7.37161
ENSMUSG00000054679	1101.73	0.444833	4.44e-08	Srsf12	272009	7.35262
ENSMUSG00000022008	1593.8	0.37021	4.75e-08	Gpalpp1	67467	7.32331
ENSMUSG00000032030	2273.9	0.353898	4.99e-08	Cul5	75717	7.3019
ENSMUSG00000036499	1803.63	0.43053	5.01e-08	Eea1	216238	7.30016
ENSMUSG00000006373	12319.8	0.287836	5.03e-08	Pgrmc1	53328	7.29843
ENSMUSG00000074746	2117.86	0.37168	5.1e-08	Pdzd8	107368	7.29243
ENSMUSG00000022285	13658.6	0.354739	5.17e-08	Ywhaz	22631	7.28651
ENSMUSG00000048388	9977.42	0.256883	5.17e-08	Fam171b	241520	7.28651
ENSMUSG00000040536	1559.94	0.491767	5.18e-08	Necab1	69352	7.28567
ENSMUSG00000053477	27539.2	0.356818	5.18e-08	Tcf4	21413	7.28567
ENSMUSG00000059003	3725.89	0.385864	5.43e-08	Grin2a	14811	7.2652
ENSMUSG00000054942	3803.35	0.326646	5.47e-08	Miga1	215708	7.26201
ENSMUSG00000037826	1038.34	0.477891	5.47e-08	Ppm1k	243382	7.26201
ENSMUSG00000021427	4997.56	0.304317	6.03e-08	Ssr1	107513	7.21968
ENSMUSG00000062257	15846.1	0.319618	6.15e-08	Opcml	330908	7.21112
ENSMUSG00000028212	203.255	0.873943	6.26e-08	Ccne2	12448	7.20343
ENSMUSG00000020650	603.634	0.614847	6.28e-08	Bcap29	12033	7.20204
ENSMUSG00000040265	4483.97	0.305804	6.31e-08	Dnm3	103967	7.19997
ENSMUSG00000044149	1156.55	0.42614	6.35e-08	Nkrf	77286	7.19723
ENSMUSG00000024098	1909.8	0.346808	6.39e-08	Twsg1	65960	7.1945
ENSMUSG00000025899	1586.75	0.389551	6.47e-08	Alkbh8	67667	7.1891
ENSMUSG00000055447	6041.49	0.30978	6.93e-08	Cd47	16423	7.15927
ENSMUSG00000060373	3723.21	0.284381	6.96e-08	Hnrnpc	15381	7.15739
ENSMUSG00000021700	13049.6	0.3114	7.13e-08	Rab3c	67295	7.14691
ENSMUSG00000040455	1479.45	0.486443	7.3e-08	Usp45	77593	7.13668
ENSMUSG00000063015	3813.3	0.292986	7.34e-08	Ccni	12453	7.1343
ENSMUSG00000044308	8895.19	0.283864	7.54e-08	Ubr3	68795	7.12263
ENSMUSG00000051674	3809.55	0.315595	7.95e-08	Dcun1d4	100737	7.09963
ENSMUSG00000022744	1985.89	0.333445	8.12e-08	Cldnd1	224250	7.09044
ENSMUSG00000028228	589.927	0.51906	8.65e-08	Cpne3	70568	7.06298
ENSMUSG00000020986	6238.24	0.286617	8.68e-08	Sec23a	20334	7.06148
ENSMUSG00000068798	891.074	0.479818	9.09e-08	Rap1a	109905	7.04144
ENSMUSG00000046351	1795.56	0.460718	9.11e-08	Zfp322a	218100	7.04048
ENSMUSG00000014592	7292.91	0.311088	9.12e-08	Camta1	100072	7.04001
ENSMUSG00000027180	2552.08	0.352468	9.33e-08	Fbxo3	57443	7.03012
ENSMUSG00000026469	4958.31	0.277483	9.8e-08	Xpr1	19775	7.00877
ENSMUSG00000003746	732.643	0.473446	9.81e-08	Man1a	17155	7.00833
ENSMUSG00000073563	1980.53	0.382984	9.96e-08	Csnk1g3	70425	7.00174
ENSMUSG00000032018	3433.68	0.296201	1.01e-07	Sc5d	235293	6.99568
ENSMUSG00000004980	14910.2	0.347483	1.01e-07	Hnrnpa2b1	53379	6.99568
ENSMUSG00000074093	1012.6	0.436094	1.07e-07	Svip	75744	6.97062
ENSMUSG00000020273	863.313	0.470205	1.07e-07	Papolg	216578	6.97062
ENSMUSG00000025609	3096.93	0.31948	1.08e-07	Mkln1	27418	6.96658
ENSMUSG00000024811	8742.31	0.26451	1.11e-07	Tnks2	74493	6.95468
ENSMUSG00000040242	1542.35	0.377467	1.34e-07	Fgfr1op2	67529	6.8729
ENSMUSG00000022253	1258.26	0.379922	1.37e-07	Nadk2	68646	6.86328
ENSMUSG00000090641	300.036	0.740191	1.39e-07	Zfp712	78251	6.85699
ENSMUSG00000027365	2127.68	0.381316	1.41e-07	Trpm7	58800	6.85078
ENSMUSG00000031357	1280.22	0.413131	1.44e-07	Syap1	67043	6.84164
ENSMUSG00000042410	2525.07	0.35428	1.47e-07	Agps	228061	6.83268
ENSMUSG00000046434	332.395	0.702116	1.48e-07	Hnrnpa1	15382	6.82974
ENSMUSG00000092083	1024.52	0.509046	1.48e-07	Kcnb2	98741	6.82974
ENSMUSG00000028572	2209.82	0.46883	1.51e-07	Hook1	77963	6.82102
ENSMUSG00000027660	2319.98	0.403983	1.52e-07	Skil	20482	6.81816
ENSMUSG00000073792	380.033	0.641841	1.53e-07	Alg6	320438	6.81531
ENSMUSG00000033319	1204.82	0.399993	1.53e-07	Fem1c	240263	6.81531
ENSMUSG00000052656	1747.23	0.371551	1.54e-07	Rnf103	22644	6.81248
ENSMUSG00000051890	539.087	0.539116	1.55e-07	Klhdc1	271005	6.80967
ENSMUSG00000042042	474.055	0.555493	1.56e-07	Csgalnact2	78752	6.80688
ENSMUSG00000021930	1880.75	0.398494	1.59e-07	Spryd7	66674	6.7986
ENSMUSG00000031198	1058.98	0.437887	1.62e-07	Fundc2	67391	6.79048
ENSMUSG00000047139	6817.48	0.258834	1.62e-07	Cd24a	12484	6.79048
ENSMUSG00000034761	1881.74	0.376415	1.63e-07	Map4k5	399510	6.78781
ENSMUSG00000040896	4359.17	0.262938	1.7e-07	Kcnd3	56543	6.76955
ENSMUSG00000089862	605.32	0.528789	1.7e-07	Umad1	100036521	6.76955
ENSMUSG00000055022	26270.4	0.25673	1.72e-07	Cntn1	12805	6.76447
ENSMUSG00000020290	7250.4	0.690105	1.79e-07	Xpo1	103573	6.74715
ENSMUSG00000050697	1099.02	0.403766	1.8e-07	Prkaa1	105787	6.74473
ENSMUSG00000029213	1491.41	0.380277	1.81e-07	Commd8	27784	6.74232
ENSMUSG00000038538	2297.94	0.382188	1.85e-07	Ubn2	320538	6.73283
ENSMUSG00000021189	1017.05	0.443141	1.86e-07	Atxn3	110616	6.73049
ENSMUSG00000029290	1158.58	0.459147	1.93e-07	Zfp326	54367	6.71444
ENSMUSG00000026872	6247.4	0.359135	1.98e-07	Zeb2	24136	6.70333
ENSMUSG00000022789	8098.14	0.36385	2.04e-07	Dnm1l	74006	6.69037
ENSMUSG00000028524	5812.8	0.285842	2.12e-07	Sgip1	73094	6.67366
ENSMUSG00000032410	1657.54	0.363605	2.19e-07	Xrn1	24127	6.65956
ENSMUSG00000024491	1215.48	0.419386	2.23e-07	Rbm27	225432	6.6517
ENSMUSG00000024712	2106.62	0.314643	2.27e-07	Rfk	54391	6.64397
ENSMUSG00000069049	1514.45	0.463189	2.4e-07	Eif2s3y	26908	6.61979
ENSMUSG00000032757	603.804	0.508976	2.46e-07	Bet1	12068	6.60906
ENSMUSG00000024276	1737.61	0.409519	2.49e-07	Zfp397	69256	6.6038
ENSMUSG00000021537	1186.87	0.414783	2.53e-07	Cetn3	12626	6.59688
ENSMUSG00000028565	3034	0.355311	2.59e-07	Nfia	18027	6.5867
ENSMUSG00000032238	657.334	0.488247	2.6e-07	Rora	19883	6.58503
ENSMUSG00000037072	6302.46	0.246205	2.64e-07	Selenof	93684	6.5784
ENSMUSG00000078851	642.833	0.486942	2.75e-07	Hist3h2a	319162	6.56067
ENSMUSG00000021945	4136.47	0.306602	2.78e-07	Zmym2	76007	6.55596
ENSMUSG00000058690	5924.42	0.318178	2.86e-07	Ccser2	72972	6.54363
ENSMUSG00000046873	1653.63	0.398977	3.09e-07	Mbtps2	270669	6.51004
ENSMUSG00000043467	1123.25	0.508407	3.09e-07	Zbtb37	240869	6.51004
ENSMUSG00000026915	4961.25	0.290831	3.11e-07	Strbp	20744	6.50724
ENSMUSG00000020015	3454.4	0.278696	3.13e-07	Cdk17	237459	6.50446
ENSMUSG00000026986	699.3	0.501484	3.14e-07	Hnmt	140483	6.50307
ENSMUSG00000027011	2561.96	0.292361	3.2e-07	Ube2e3	22193	6.49485
ENSMUSG00000021711	1678.11	0.364119	3.26e-07	Trappc13	66975	6.48678
ENSMUSG00000024935	2587.55	0.329792	3.37e-07	Slc1a1	20510	6.47237
ENSMUSG00000069670	2398.9	0.33321	3.38e-07	Nkain2	432450	6.47108
ENSMUSG00000024360	3590.07	0.281701	3.39e-07	Etf1	225363	6.4698
ENSMUSG00000000078	1722.89	0.340744	3.39e-07	Klf6	23849	6.4698
ENSMUSG00000032076	13832.5	0.26403	3.48e-07	Cadm1	54725	6.45842
ENSMUSG00000043991	1352.51	0.4294	3.54e-07	Pura	19290	6.451
ENSMUSG00000024298	2519.15	0.316493	3.81e-07	Zfp871	208292	6.41908
ENSMUSG00000057406	5671.34	0.253577	3.82e-07	Nsd2	107823	6.41794
ENSMUSG00000028842	1470.92	0.386277	3.84e-07	Ago3	214150	6.41567
ENSMUSG00000055421	2748.14	0.341762	3.9e-07	Pcdh9	211712	6.40894
ENSMUSG00000032403	121.949	1.05447	4.21e-07	2300009A05Rik	69478	6.37572
ENSMUSG00000056870	121.805	1.14655	4.58e-07	Gulp1	70676	6.33913
ENSMUSG00000017831	1982.21	0.334483	4.58e-07	Rab5a	271457	6.33913
ENSMUSG00000030861	2290.22	0.35789	4.61e-07	Acadsb	66885	6.3363
ENSMUSG00000022055	15022.6	0.258025	4.83e-07	Nefl	18039	6.31605
ENSMUSG00000020458	26838.8	0.238858	4.88e-07	Rtn4	68585	6.31158
ENSMUSG00000045103	2286.88	0.385569	4.92e-07	Dmd	13405	6.30803
ENSMUSG00000020309	290.629	0.734254	5e-07	Chac2	68044	6.30103
ENSMUSG00000108621	793.289	0.481618	5.06e-07	Gm33989	102637087	6.29585
ENSMUSG00000033883	1378.04	0.364688	5.15e-07	Zfp267	241944	6.28819
ENSMUSG00000020572	2925.82	0.317497	5.15e-07	Nampt	59027	6.28819
ENSMUSG00000031095	1445.21	0.396108	5.19e-07	Cul4b	72584	6.28483
ENSMUSG00000059146	13736.2	0.241962	5.2e-07	Ntrk3	18213	6.284
ENSMUSG00000037674	1549.45	0.352744	5.23e-07	Rfx7	319758	6.2815
ENSMUSG00000063362	1266.55	0.380749	5.42e-07	Alg11	207958	6.266
ENSMUSG00000039967	2658.02	0.327116	5.47e-07	Zfp292	30046	6.26201
ENSMUSG00000030788	3594.09	0.327752	5.51e-07	Rnf141	67150	6.25885
ENSMUSG00000025757	4771.95	0.323709	5.54e-07	Hspa4l	18415	6.25649
ENSMUSG00000030760	581.61	0.538706	5.54e-07	Acer3	66190	6.25649
ENSMUSG00000018442	1206.07	0.394651	5.7e-07	Derl2	116891	6.24413
ENSMUSG00000047648	455.993	0.556289	5.76e-07	Fbxo30	71865	6.23958
ENSMUSG00000030967	2096.28	0.305723	5.77e-07	Zranb1	360216	6.23882
ENSMUSG00000025937	456.067	0.556075	5.83e-07	Lactb2	212442	6.23433
ENSMUSG00000063894	1148.96	0.444645	5.91e-07	Zkscan8	93681	6.22841
ENSMUSG00000008333	829.961	0.43494	5.91e-07	Snrpb2	20639	6.22841
ENSMUSG00000026767	2277.87	0.351307	5.96e-07	Mindy3	66960	6.22475
ENSMUSG00000029167	1615.08	0.360056	6.12e-07	Ppargc1a	19017	6.21325
ENSMUSG00000031467	2580.59	0.29888	6.33e-07	Agpat5	52123	6.1986
ENSMUSG00000005089	62143.1	0.250927	6.37e-07	Slc1a2	20511	6.19586
ENSMUSG00000034021	3631.6	0.317472	6.52e-07	Pds5b	100710	6.18575
ENSMUSG00000022016	13644.5	0.309985	6.65e-07	Akap11	219181	6.17718
ENSMUSG00000056342	7100.35	0.271867	6.65e-07	Usp34	17847	6.17718
ENSMUSG00000022261	1649.89	0.429558	6.65e-07	Sdc2	15529	6.17718
ENSMUSG00000016308	1317.73	0.367456	6.85e-07	Ube2a	22209	6.16431
ENSMUSG00000008226	638.13	0.473071	6.86e-07	Scrn3	74616	6.16368
ENSMUSG00000029569	679.731	0.479233	6.94e-07	Tmem168	101118	6.15864
ENSMUSG00000023883	2484.14	0.337557	6.94e-07	Phf10	72057	6.15864
ENSMUSG00000009030	1010.13	0.430489	6.97e-07	Pdcl	67466	6.15677
ENSMUSG00000069769	1754.27	0.353395	7.09e-07	Msi2	76626	6.14935
ENSMUSG00000034910	3476.17	0.314786	7.14e-07	Pygo1	72135	6.1463
ENSMUSG00000026781	2094.79	0.425423	7.44e-07	Acbd5	74159	6.12843
ENSMUSG00000007850	6244.72	0.3511	7.75e-07	Hnrnph1	59013	6.1107
ENSMUSG00000048249	419.533	0.582133	7.91e-07	Crebrf	77128	6.10182
ENSMUSG00000056812	6373.03	0.293975	7.91e-07	St8sia3	20451	6.10182
ENSMUSG00000001017	3213.63	0.298557	7.93e-07	Chtop	66511	6.10073
ENSMUSG00000027132	252.275	0.735434	8e-07	Katnbl1	72425	6.09691
ENSMUSG00000033487	2933.29	0.307502	8.41e-07	Fndc3a	319448	6.0752
ENSMUSG00000024639	10294.6	0.283962	8.47e-07	Gnaq	14682	6.07212
ENSMUSG00000042348	1377.24	0.361744	8.74e-07	Arl15	218639	6.05849
ENSMUSG00000025094	115.785	1.07819	9.01e-07	Slc18a2	214084	6.04528
ENSMUSG00000062184	1245.59	0.441578	9.28e-07	Hs6st2	50786	6.03245
ENSMUSG00000063694	188.711	0.827865	9.31e-07	Cycs	13063	6.03105
ENSMUSG00000027746	2078.54	0.341507	9.41e-07	Ufm1	67890	6.02641
ENSMUSG00000031696	10067.1	0.257423	9.45e-07	Vps35	65114	6.02457
ENSMUSG00000008976	1121.36	0.378257	9.48e-07	Gabpa	14390	6.02319
ENSMUSG00000009575	9837.45	0.240698	9.5e-07	Cbx5	12419	6.02228
ENSMUSG00000020612	20473.8	0.227049	9.77e-07	Prkar1a	19084	6.01011
ENSMUSG00000069132	238.341	0.758203	9.78e-07	Nxph2	18232	6.00966
ENSMUSG00000037996	9953.6	0.270268	9.91e-07	Slc24a2	76376	6.00393
ENSMUSG00000021936	8033.2	0.293373	9.91e-07	Mapk8	26419	6.00393
ENSMUSG00000021832	3149.97	0.328156	9.91e-07	Psmc6	67089	6.00393
ENSMUSG00000032349	3939.71	0.273767	9.92e-07	Elovl5	68801	6.00349
ENSMUSG00000022601	1164.1	0.41361	1.04e-06	Zbtb11	271377	5.98297
ENSMUSG00000041124	2134.66	0.303032	1.09e-06	Msantd4	78100	5.96257
ENSMUSG00000074733	750.985	0.529152	1.1e-06	Zfp950	414758	5.95861
ENSMUSG00000018481	4417.36	0.284233	1.14e-06	Appbp2	66884	5.9431
ENSMUSG00000035798	2994.39	0.304611	1.16e-06	Zdhhc17	320150	5.93554
ENSMUSG00000039630	16155.2	0.237696	1.17e-06	Hnrnpu	51810	5.93181
ENSMUSG00000022122	3158.99	0.285525	1.17e-06	Ednrb	13618	5.93181
ENSMUSG00000045991	673.024	0.468201	1.18e-06	Onecut2	225631	5.92812
ENSMUSG00000028518	1508.26	0.338482	1.21e-06	Prkaa2	108079	5.91721
ENSMUSG00000025103	1845.69	0.35376	1.21e-06	Btbd1	83962	5.91721
ENSMUSG00000030421	1307.64	0.379355	1.26e-06	Uri1	19777	5.89963
ENSMUSG00000002428	535.146	0.505994	1.31e-06	Hltf	20585	5.88273
ENSMUSG00000027739	837.48	0.448211	1.34e-06	Rab33b	19338	5.8729
ENSMUSG00000025451	2144.1	0.339008	1.35e-06	Paip1	218693	5.86967
ENSMUSG00000046314	967.428	0.488681	1.36e-06	Stxbp6	217517	5.86646
ENSMUSG00000043154	1810.08	0.36248	1.38e-06	Ppp2r3a	235542	5.86012
ENSMUSG00000007613	686.503	0.483184	1.4e-06	Tgfbr1	21812	5.85387
ENSMUSG00000057835	162.625	0.975142	1.43e-06	Zfp119a	104349	5.84466
ENSMUSG00000062901	2521.1	0.309563	1.43e-06	Klhl24	75785	5.84466
ENSMUSG00000075318	13294.7	0.276356	1.46e-06	Scn2a	110876	5.83565
ENSMUSG00000041483	1362.16	0.357757	1.59e-06	Zfp281	226442	5.7986
ENSMUSG00000004360	3170.16	0.334352	1.67e-06	9330159F19Rik	212448	5.77728
ENSMUSG00000049076	2970.72	0.306019	1.68e-06	Acap2	78618	5.77469
ENSMUSG00000037652	2995.71	0.306238	1.7e-06	Phc3	241915	5.76955
ENSMUSG00000037818	603.371	0.503898	1.72e-06	Abhd18	269423	5.76447
ENSMUSG00000031701	5389.14	0.243914	1.75e-06	Dnaja2	56445	5.75696
ENSMUSG00000027797	25893.7	0.223808	1.78e-06	Dclk1	13175	5.74958
ENSMUSG00000067928	551.748	0.557048	1.78e-06	Zfp760	240034	5.74958
ENSMUSG00000026623	4744.91	0.282143	1.79e-06	Lpgat1	226856	5.74715
ENSMUSG00000021379	431.421	0.58335	1.8e-06	Id4	15904	5.74473
ENSMUSG00000020397	321.41	0.610229	1.81e-06	Med7	66213	5.74232
ENSMUSG00000051951	5131.46	0.266953	1.87e-06	Xkr4	497097	5.72816
ENSMUSG00000019699	9587.52	0.222576	1.91e-06	Akt3	23797	5.71897
ENSMUSG00000067931	839.099	0.546095	1.92e-06	Zfp948	381066	5.7167
ENSMUSG00000024095	2374.58	0.294699	2.04e-06	Hnrnpll	72692	5.69037
ENSMUSG00000024378	6648.58	0.362986	2.11e-06	Stard4	170459	5.67572
ENSMUSG00000030393	988.009	0.383165	2.11e-06	Zik1	22775	5.67572
ENSMUSG00000069206	213.422	0.763295	2.22e-06	Zfp874a	238692	5.65365
ENSMUSG00000039607	904.142	0.501885	2.27e-06	Rbms3	207181	5.64397
ENSMUSG00000020521	580.346	0.518461	2.27e-06	Rnft1	76892	5.64397
ENSMUSG00000039239	965.903	0.396567	2.29e-06	Tgfb2	21808	5.64016
ENSMUSG00000034551	217.827	0.793585	2.4e-06	Hdx	245596	5.61979
ENSMUSG00000046311	1154.65	0.4105	2.41e-06	Zfp62	22720	5.61798
ENSMUSG00000039219	2287.69	0.375418	2.42e-06	Arid4b	94246	5.61618
ENSMUSG00000029422	2640.98	0.338453	2.43e-06	Rsrc2	208606	5.61439
ENSMUSG00000007682	3934.65	0.352159	2.47e-06	Dio2	13371	5.6073
ENSMUSG00000026889	1607.09	0.332764	2.55e-06	Rbm18	67889	5.59346
ENSMUSG00000036790	1291.64	0.335456	2.57e-06	Slitrk2	245450	5.59007
ENSMUSG00000026014	4185.18	0.291964	2.57e-06	Raph1	77300	5.59007
ENSMUSG00000040297	1732.31	0.348114	2.57e-06	Suco	226551	5.59007
ENSMUSG00000017421	4806.89	0.269058	2.57e-06	Zfp207	22680	5.59007
ENSMUSG00000031292	9496.03	0.268505	2.66e-06	Cdkl5	382253	5.57512
ENSMUSG00000040423	1651.72	0.378298	2.67e-06	Rc3h1	381305	5.57349
ENSMUSG00000004698	2752.51	0.27492	2.74e-06	Hdac9	79221	5.56225
ENSMUSG00000010290	1330.4	0.336643	2.82e-06	AI597479	98404	5.54975
ENSMUSG00000037119	2617.32	0.269673	2.91e-06	Fam91a1	210998	5.53611
ENSMUSG00000033760	495.684	0.517232	2.92e-06	Rbm4b	66704	5.53462
ENSMUSG00000027009	460.057	0.640788	2.92e-06	Itga4	16401	5.53462
ENSMUSG00000027201	1592.43	0.395616	2.92e-06	Myef2	17876	5.53462
ENSMUSG00000045205	693.771	0.458571	2.95e-06	Dpy19l4	381510	5.53018
ENSMUSG00000050312	363.319	0.587141	2.96e-06	Nsun3	106338	5.52871
ENSMUSG00000022905	4616.59	0.278135	3.01e-06	Kpna1	16646	5.52143
ENSMUSG00000029245	5911.8	0.263373	3.03e-06	Epha5	13839	5.51856
ENSMUSG00000038679	2250.8	0.326495	3.04e-06	Trps1	83925	5.51713
ENSMUSG00000008658	4294.42	0.327859	3.08e-06	Rbfox1	268859	5.51145
ENSMUSG00000000560	19719.7	0.552431	3.18e-06	Gabra2	14395	5.49757
ENSMUSG00000028577	2836.43	0.284673	3.21e-06	Plaa	18786	5.49349
ENSMUSG00000066595	682.278	0.487378	3.24e-06	Flvcr1	226844	5.48945
ENSMUSG00000021824	1265.02	0.342807	3.24e-06	Ap3m1	55946	5.48945
ENSMUSG00000071359	2240.5	0.30008	3.26e-06	Tbpl1	237336	5.48678
ENSMUSG00000031870	741.902	0.415349	3.27e-06	Pgr	18667	5.48545
ENSMUSG00000041633	388.507	0.566123	3.3e-06	Kctd12b	207474	5.48149
ENSMUSG00000024290	959.506	0.474198	3.46e-06	Rock1	19877	5.46092
ENSMUSG00000028165	1144.54	0.39366	3.68e-06	Cisd2	67006	5.43415
ENSMUSG00000052504	706.99	0.461571	3.71e-06	Epha3	13837	5.43063
ENSMUSG00000026017	681.652	0.495995	3.76e-06	Carf	241066	5.42481
ENSMUSG00000032902	2343.02	0.290763	3.8e-06	Slc16a1	20501	5.42022
ENSMUSG00000030795	4294.31	0.264662	3.84e-06	Fus	233908	5.41567
ENSMUSG00000027479	8571.67	0.232521	4.01e-06	Mapre1	13589	5.39686
ENSMUSG00000041716	312.168	0.663524	4.01e-06	Gm20604	100859931	5.39686
ENSMUSG00000036053	2666.32	0.263882	4.04e-06	Fmnl2	71409	5.39362
ENSMUSG00000040151	3346.58	0.251886	4.14e-06	Hs2st1	23908	5.383
ENSMUSG00000031628	1921.14	0.319435	4.14e-06	Casp3	12367	5.383
ENSMUSG00000109901	548.103	0.477513	4.22e-06	Chmp1b	67064	5.37469
ENSMUSG00000021238	1638.21	0.334089	4.23e-06	Aldh6a1	104776	5.37366
ENSMUSG00000040818	889.6	0.424526	4.27e-06	Dennd6a	211922	5.36957
ENSMUSG00000020311	1558.92	0.347609	4.28e-06	Erlec1	66753	5.36856
ENSMUSG00000062797	667.776	0.44596	4.32e-06	Hikeshi	67669	5.36452
ENSMUSG00000025920	5054.23	0.25664	4.45e-06	Stau2	29819	5.35164
ENSMUSG00000022124	2150.33	0.350036	4.49e-06	Fbxl3	50789	5.34775
ENSMUSG00000032570	9388.17	0.258712	4.7e-06	Atp2c1	235574	5.3279
ENSMUSG00000029672	1863.13	0.307124	4.76e-06	Fam3c	27999	5.32239
ENSMUSG00000048482	1944.69	0.323267	4.77e-06	Bdnf	12064	5.32148
ENSMUSG00000039717	3065.23	0.281171	4.81e-06	Ralyl	76897	5.31785
ENSMUSG00000021549	1974.67	0.34332	4.81e-06	Rasa1	218397	5.31785
ENSMUSG00000040570	2096.13	0.320624	4.84e-06	Rundc3b	242819	5.31515
ENSMUSG00000044098	827.025	0.418668	4.89e-06	Rsbn1	229675	5.31069
ENSMUSG00000006586	1846.74	0.360372	4.93e-06	Runx1t1	12395	5.30715
ENSMUSG00000050079	1165.49	0.347145	4.93e-06	Rspry1	67610	5.30715
ENSMUSG00000038733	5441.65	0.229875	4.97e-06	Wdr26	226757	5.30364
ENSMUSG00000037075	1461.25	0.327155	5.1e-06	Rnf139	75841	5.29243
ENSMUSG00000039178	1271.24	0.373253	5.18e-06	Tbc1d19	67249	5.28567
ENSMUSG00000030313	1872.98	0.298708	5.26e-06	Dennd5b	320560	5.27901
ENSMUSG00000097825	121.509	1.01033	5.34e-06	9630001P10Rik	319251	5.27246
ENSMUSG00000044150	301.216	0.67133	5.39e-06	Bclaf3	382252	5.26841
ENSMUSG00000031644	1729.31	0.432089	5.41e-06	Nek1	18004	5.2668
ENSMUSG00000026834	271.541	0.669052	5.44e-06	Acvr1c	269275	5.2644
ENSMUSG00000078435	291.2	0.682586	5.51e-06	AU041133	216177	5.25885
ENSMUSG00000022664	1266.87	0.355356	5.59e-06	Slc35a5	74102	5.25259
ENSMUSG00000028243	1910.19	0.320063	5.63e-06	Ubxn2b	68053	5.24949
ENSMUSG00000029403	3794.4	0.302596	5.63e-06	Cdkl2	53886	5.24949
ENSMUSG00000026585	11275.1	0.222337	5.66e-06	Kifap3	16579	5.24718
ENSMUSG00000039789	649.36	0.469626	5.8e-06	Zfp597	71063	5.23657
ENSMUSG00000039100	10740.5	0.213317	5.81e-06	2021-03-06	223455	5.23582
ENSMUSG00000049421	1972.52	0.313074	6.05e-06	Zfp260	26466	5.21824
ENSMUSG00000028033	6758.93	0.250575	6.13e-06	Kcnq5	226922	5.21254
ENSMUSG00000028360	2491.5	0.317838	6.13e-06	Slc44a5	242259	5.21254
ENSMUSG00000041763	3056.44	0.343732	6.15e-06	Tpp2	22019	5.21112
ENSMUSG00000060882	2478.89	0.273203	6.28e-06	Kcnd2	16508	5.20204
ENSMUSG00000021548	1472.28	0.351298	6.32e-06	Ccnh	66671	5.19928
ENSMUSG00000019943	22762.7	0.259964	6.34e-06	Atp2b1	67972	5.19791
ENSMUSG00000036097	1682.73	0.331593	6.34e-06	Slf2	226151	5.19791
ENSMUSG00000029787	2211.65	0.282634	6.38e-06	Avl9	78937	5.19518
ENSMUSG00000040396	1706	0.314266	6.39e-06	Abhd13	68904	5.1945
ENSMUSG00000034636	11922.5	0.233285	6.4e-06	Zyg11b	414872	5.19382
ENSMUSG00000054099	279.497	0.697443	6.58e-06	Slc25a40	319653	5.18177
ENSMUSG00000020029	3243.71	0.269543	6.85e-06	Nudt4	71207	5.16431
ENSMUSG00000079509	541.268	0.499374	7.08e-06	Zfx	22764	5.14997
ENSMUSG00000035476	812.195	0.43703	7.13e-06	Tab3	66724	5.14691
ENSMUSG00000097392	645.118	0.559882	7.19e-06	D930016D06Rik	100662	5.14327
ENSMUSG00000004591	809.477	0.413417	7.35e-06	Pkn2	109333	5.13371
ENSMUSG00000030232	1220.17	0.348371	7.61e-06	Aebp2	11569	5.11862
ENSMUSG00000032375	1364.57	0.329096	7.61e-06	Aph1b	208117	5.11862
ENSMUSG00000059742	574.165	0.529525	7.79e-06	Kcnh7	170738	5.10846
ENSMUSG00000041245	1620.25	0.335405	7.82e-06	Wnk3	279561	5.10679
ENSMUSG00000040653	1413.78	0.338541	7.88e-06	Ppp1r14c	76142	5.10347
ENSMUSG00000004151	569.681	0.461893	7.91e-06	Etv1	14009	5.10182
ENSMUSG00000031232	960.735	0.374207	7.99e-06	Magt1	67075	5.09745
ENSMUSG00000059897	304.249	0.607115	8.2e-06	Zfp930	234358	5.08619
ENSMUSG00000030002	2641.65	0.280384	8.23e-06	Dusp11	72102	5.0846
ENSMUSG00000017776	5640.76	0.223011	8.42e-06	Crk	12928	5.07469
ENSMUSG00000058748	350.028	0.562832	8.5e-06	Zfp958	233987	5.07058
ENSMUSG00000042712	1441.64	0.343576	8.5e-06	Tceal9	22381	5.07058
ENSMUSG00000063108	1057.6	0.369377	8.51e-06	Zfp26	22688	5.07007
ENSMUSG00000005087	944.317	0.455208	9.07e-06	Cd44	12505	5.04239
ENSMUSG00000078503	39.9672	1.79012	9.16e-06	Zfp990	101056073	5.0381
ENSMUSG00000000355	1354.07	0.319086	9.3e-06	Mcts1	68995	5.03152
ENSMUSG00000048280	388.403	0.578506	9.3e-06	Zfp738	408068	5.03152
ENSMUSG00000055296	2622.65	0.290122	9.43e-06	Tmem245	242474	5.02549
ENSMUSG00000023150	4113.33	0.260562	9.63e-06	Ivns1abp	117198	5.01637
ENSMUSG00000074166	132.078	0.904327	9.7e-06	AW146154	101835	5.01323
ENSMUSG00000024077	2832.77	0.255679	9.7e-06	Strn	268980	5.01323
ENSMUSG00000030226	4164.59	0.341487	9.77e-06	Lmo3	109593	5.01011
ENSMUSG00000043313	474.362	0.485206	1e-05	Pcdhb19	93890	5
ENSMUSG00000008763	3833.81	0.267094	1e-05	Man1a2	17156	5
ENSMUSG00000095432	370.793	0.554412	1e-05	Zfp748	212276	5
ENSMUSG00000024976	2675.72	0.321135	1.05e-05	Shoc2	56392	4.97881
ENSMUSG00000078546	99.681	1.01725	1.07e-05	Zfp995	70081	4.97062
ENSMUSG00000020063	397.861	0.52812	1.07e-05	Sirt1	93759	4.97062
ENSMUSG00000028496	1897.01	0.323517	1.08e-05	Mllt3	70122	4.96658
ENSMUSG00000029169	4053.89	0.236071	1.08e-05	Dhx15	13204	4.96658
ENSMUSG00000025982	11946	0.255791	1.08e-05	Sf3b1	81898	4.96658
ENSMUSG00000040021	2616.7	0.256368	1.09e-05	Lats1	16798	4.96257
ENSMUSG00000019948	814.238	0.415727	1.12e-05	Actr6	67019	4.95078
ENSMUSG00000019802	2081.08	0.293003	1.14e-05	Sec63	140740	4.9431
ENSMUSG00000040370	684.201	0.425787	1.15e-05	Etfrf1	67636	4.9393
ENSMUSG00000040640	8376.14	0.230601	1.15e-05	Erc2	238988	4.9393
ENSMUSG00000032413	1387.32	0.331166	1.19e-05	Rasa2	114713	4.92445
ENSMUSG00000027858	307.341	0.583097	1.19e-05	Tspan2	70747	4.92445
ENSMUSG00000060475	787.492	0.384386	1.19e-05	Wtap	60532	4.92445
ENSMUSG00000039652	1329.22	0.327684	1.22e-05	Cpeb3	208922	4.91364
ENSMUSG00000037395	770.828	0.407491	1.25e-05	Rcor3	214742	4.90309
ENSMUSG00000030452	879.171	0.407258	1.27e-05	Nipa2	93790	4.8962
ENSMUSG00000059423	501.443	0.533055	1.28e-05	Zfp933	242747	4.89279
ENSMUSG00000074909	1775.1	0.305742	1.29e-05	Ranbp6	240614	4.88941
ENSMUSG00000079083	429.927	0.59087	1.3e-05	Jrkl	77532	4.88606
ENSMUSG00000046523	1407.38	0.408444	1.33e-05	Kctd4	67516	4.87615
ENSMUSG00000033931	742.242	0.396017	1.34e-05	Rbm34	52202	4.8729
ENSMUSG00000095139	429.118	0.531316	1.35e-05	Pou3f2	18992	4.86967
ENSMUSG00000035840	383.373	0.563279	1.37e-05	Lysmd3	80289	4.86328
ENSMUSG00000034653	1064.02	0.368672	1.37e-05	Ythdc2	240255	4.86328
ENSMUSG00000027855	74.5744	1.2142	1.38e-05	Sycp1	20957	4.86012
ENSMUSG00000026960	343.697	0.584033	1.38e-05	Arl6ip6	65103	4.86012
ENSMUSG00000034349	823.155	0.427086	1.39e-05	Smc4	70099	4.85699
ENSMUSG00000036291	652.667	0.422701	1.39e-05	Ap5m1	74385	4.85699
ENSMUSG00000049225	1825.56	0.293503	1.42e-05	Pdp1	381511	4.84771
ENSMUSG00000028035	1702.86	0.321471	1.43e-05	Dnajb4	67035	4.84466
ENSMUSG00000048279	4519.24	0.314334	1.44e-05	Sacs	50720	4.84164
ENSMUSG00000022119	2284.6	0.378135	1.47e-05	Rbm26	74213	4.83268
ENSMUSG00000015882	1168.66	0.758102	1.53e-05	Lcorl	209707	4.81531
ENSMUSG00000022361	2993.92	0.271066	1.53e-05	Zhx1	22770	4.81531
ENSMUSG00000053819	3072.13	0.256893	1.55e-05	Camk2d	108058	4.80967
ENSMUSG00000054162	1963.51	0.665571	1.56e-05	Spock3	72902	4.80688
ENSMUSG00000041762	1289.53	0.327993	1.61e-05	Gpr155	68526	4.79317
ENSMUSG00000052137	296.314	0.630251	1.61e-05	Rbm12b2	77604	4.79317
ENSMUSG00000069094	1369.21	0.325072	1.62e-05	Pde7a	18583	4.79048
ENSMUSG00000039419	4852.32	0.262802	1.62e-05	Cntnap2	66797	4.79048
ENSMUSG00000029328	4485.49	0.247421	1.64e-05	Hnrnpdl	50926	4.78516
ENSMUSG00000039585	5922.43	0.285032	1.65e-05	Myo9a	270163	4.78252
ENSMUSG00000020130	759.569	0.384893	1.66e-05	Tbc1d15	66687	4.77989
ENSMUSG00000031591	1754.9	0.284437	1.67e-05	Asah1	11886	4.77728
ENSMUSG00000036298	1734.96	0.314961	1.68e-05	Slc2a13	239606	4.77469
ENSMUSG00000026904	5942.9	0.291776	1.73e-05	Slc4a10	94229	4.76195
ENSMUSG00000097061	584.345	0.447146	1.74e-05	9330151L19Rik	414085	4.75945
ENSMUSG00000049606	2395.42	0.318443	1.79e-05	Zfp644	52397	4.74715
ENSMUSG00000043019	2469.56	0.296218	1.82e-05	Edem3	66967	4.73993
ENSMUSG00000031604	11116.7	0.226411	1.82e-05	Msmo1	66234	4.73993
ENSMUSG00000031878	1438.77	0.320067	1.83e-05	Nae1	234664	4.73755
ENSMUSG00000042272	3947.48	0.263241	1.86e-05	Sestd1	228071	4.73049
ENSMUSG00000003847	2517.04	0.311325	1.87e-05	Nfat5	54446	4.72816
ENSMUSG00000032050	3167.58	0.257362	1.87e-05	Rdx	19684	4.72816
ENSMUSG00000070709	289.894	0.637172	1.87e-05	Zfp974	73430	4.72816
ENSMUSG00000053253	3459.63	0.249672	1.88e-05	Ndfip2	76273	4.72584
ENSMUSG00000068479	564.415	0.440516	1.89e-05	Mfap1a	67532	4.72354
ENSMUSG00000028347	3872.85	0.254409	1.95e-05	Tmeff1	230157	4.70997
ENSMUSG00000057396	340.116	0.569183	1.95e-05	Zfp759	268670	4.70997
ENSMUSG00000021745	6225.97	0.217914	1.96e-05	Ptprg	19270	4.70774
ENSMUSG00000024601	868.464	0.362944	1.96e-05	Isoc1	66307	4.70774
ENSMUSG00000058571	522.955	0.468305	1.98e-05	Gpc6	23888	4.70333
ENSMUSG00000024231	2604.23	0.272641	1.98e-05	Cul2	71745	4.70333
ENSMUSG00000053025	21399.9	0.185395	2e-05	Sv2b	64176	4.69897
ENSMUSG00000026600	1658.07	0.346366	2.04e-05	Soat1	20652	4.69037
ENSMUSG00000036167	978.136	0.378124	2.08e-05	Pphln1	223828	4.68194
ENSMUSG00000053870	1008.69	0.356488	2.08e-05	Fpgt	75540	4.68194
ENSMUSG00000044667	23387.2	0.250899	2.15e-05	Plppr4	229791	4.66756
ENSMUSG00000042408	2208.5	0.334374	2.15e-05	Zmym6	100177	4.66756
ENSMUSG00000066456	1462.54	0.318968	2.15e-05	Hmgn3	94353	4.66756
ENSMUSG00000047414	1836.05	0.336842	2.15e-05	Flrt2	399558	4.66756
ENSMUSG00000042834	14187.7	0.274572	2.21e-05	Nrep	27528	4.65561
ENSMUSG00000054459	9992.7	0.269281	2.24e-05	Vsnl1	26950	4.64975
ENSMUSG00000038280	1670.41	0.30493	2.25e-05	Ostm1	14628	4.64782
ENSMUSG00000030061	2415.83	0.276747	2.26e-05	Uba3	22200	4.64589
ENSMUSG00000041040	2282.83	0.271756	2.27e-05	Fam117b	72750	4.64397
ENSMUSG00000034560	1731.52	0.319537	2.28e-05	Washc4	319277	4.64207
ENSMUSG00000029254	36.1826	1.78978	2.3e-05	Stap1	56792	4.63827
ENSMUSG00000036810	859.318	0.373199	2.31e-05	Cnep1r1	382030	4.63639
ENSMUSG00000034640	959.389	0.359841	2.43e-05	Tiparp	99929	4.61439
ENSMUSG00000090031	160.367	0.836486	2.44e-05	4732440D04Rik	654788	4.61261
ENSMUSG00000003452	2175.9	0.672412	2.5e-05	Bicd1	12121	4.60206
ENSMUSG00000039485	9445.44	0.219088	2.51e-05	Tspyl4	72480	4.60033
ENSMUSG00000052726	358.162	0.62754	2.54e-05	Kcnt2	240776	4.59517
ENSMUSG00000030500	916.794	0.396901	2.55e-05	Slc17a6	140919	4.59346
ENSMUSG00000002996	1342.04	0.334939	2.56e-05	Hbp1	73389	4.59176
ENSMUSG00000032883	6249.44	0.246355	2.59e-05	Acsl3	74205	4.5867
ENSMUSG00000069045	1572.74	0.8097	2.67e-05	Ddx3y	26900	4.57349
ENSMUSG00000035151	657.164	0.401478	2.71e-05	Elmod2	244548	4.56703
ENSMUSG00000061778	934.49	0.380985	2.73e-05	Mospd2	76763	4.56384
ENSMUSG00000024286	4117.19	0.226929	2.77e-05	Ccny	67974	4.55752
ENSMUSG00000032116	2172.82	0.26577	2.78e-05	Stt3a	16430	4.55596
ENSMUSG00000024511	639.527	0.451848	2.78e-05	Rab27b	80718	4.55596
ENSMUSG00000041658	2497.41	0.290973	2.81e-05	Rragb	245670	4.55129
ENSMUSG00000036087	1022.35	0.352741	2.83e-05	Slain2	75991	4.54821
ENSMUSG00000025059	978.745	0.370985	2.85e-05	Gk	14933	4.54516
ENSMUSG00000027002	23764.2	0.217555	2.85e-05	Nckap1	50884	4.54516
ENSMUSG00000051323	5585.63	0.255784	2.95e-05	Pcdh19	279653	4.53018
ENSMUSG00000052748	267.208	0.60393	2.99e-05	Swt1	66875	4.52433
ENSMUSG00000019256	867.484	0.380702	3.01e-05	Ahr	11622	4.52143
ENSMUSG00000052372	327.911	0.660397	3.05e-05	Il1rapl1	331461	4.5157
ENSMUSG00000048109	477.186	0.465841	3.05e-05	Rbm15	229700	4.5157
ENSMUSG00000025656	11166.6	0.243614	3.08e-05	Arhgef9	236915	4.51145
ENSMUSG00000005506	7683.19	0.204313	3.09e-05	Celf1	13046	4.51004
ENSMUSG00000024234	694.752	0.43134	3.12e-05	Mtpap	67440	4.50585
ENSMUSG00000025949	2039.46	0.316557	3.12e-05	Pikfyve	18711	4.50585
ENSMUSG00000050714	362.611	0.522527	3.18e-05	Zbtb26	320633	4.49757
ENSMUSG00000044768	817.465	0.394088	3.18e-05	D1Ertd622e	52392	4.49757
ENSMUSG00000020962	760.863	0.37785	3.22e-05	Gtf2a1	83602	4.49214
ENSMUSG00000024242	3192.3	0.268023	3.27e-05	Map4k3	225028	4.48545
ENSMUSG00000048222	296.92	0.614925	3.32e-05	Mfap1b	100034361	4.47886
ENSMUSG00000035566	5663.17	0.217246	3.37e-05	Pcdh17	219228	4.47237
ENSMUSG00000050310	1705.49	0.327924	3.39e-05	Rictor	78757	4.4698
ENSMUSG00000034701	1315.67	0.695326	3.44e-05	Neurod1	18012	4.46344
ENSMUSG00000042104	1070.95	0.403145	3.44e-05	Uggt2	66435	4.46344
ENSMUSG00000029729	2452.27	0.307563	3.46e-05	Zkscan1	74570	4.46092
ENSMUSG00000024487	1245.97	0.312064	3.47e-05	Yipf5	67180	4.45967
ENSMUSG00000047146	1999.13	0.330456	3.51e-05	Tet1	52463	4.45469
ENSMUSG00000026643	3640.64	0.271096	3.53e-05	Nmt2	18108	4.45223
ENSMUSG00000063047	446.047	0.476164	3.56e-05	Zfp780b	338354	4.44855
ENSMUSG00000029156	2510.4	0.263273	3.74e-05	Sgcb	24051	4.42713
ENSMUSG00000022151	902.741	0.365424	3.89e-05	Ttc33	67515	4.41005
ENSMUSG00000064370	218807	0.279773	3.9e-05	CYTB	17711	4.40894
ENSMUSG00000066613	220.343	0.671836	3.97e-05	Zfp932	69504	4.40121
ENSMUSG00000064325	779.367	0.412222	3.97e-05	Hhip	15245	4.40121
ENSMUSG00000022995	5968.11	0.200962	3.98e-05	Enah	13800	4.40012
ENSMUSG00000039166	512.541	0.452139	3.99e-05	Akap7	432442	4.39903
ENSMUSG00000026341	2933.33	0.232504	4.08e-05	Actr3	74117	4.38934
ENSMUSG00000029761	1111.98	0.33828	4.14e-05	Cald1	109624	4.383
ENSMUSG00000071253	1415.44	0.303882	4.16e-05	Slc25a16	73132	4.38091
ENSMUSG00000025986	2390.23	0.245188	4.23e-05	Slc39a10	227059	4.37366
ENSMUSG00000046876	1919.75	0.348266	4.25e-05	Atxn1	20238	4.37161
ENSMUSG00000038121	1603.21	0.284888	4.25e-05	Fam210a	108654	4.37161
ENSMUSG00000031200	136.782	0.885385	4.28e-05	Mtcp1	17763	4.36856
ENSMUSG00000004798	5593.59	0.205301	4.4e-05	Ulk2	29869	4.35655
ENSMUSG00000022299	354.085	0.517152	4.42e-05	Slc25a32	69906	4.35458
ENSMUSG00000027852	4055.33	0.256443	4.46e-05	Nras	18176	4.35067
ENSMUSG00000030067	969.71	0.3395	4.49e-05	Foxp1	108655	4.34775
ENSMUSG00000032186	25549.5	0.255434	4.54e-05	Tmod2	50876	4.34294
ENSMUSG00000047786	1881.9	0.313731	4.64e-05	Lix1	66643	4.33348
ENSMUSG00000027965	132.631	0.865334	4.68e-05	Olfm3	229759	4.32975
ENSMUSG00000055480	263.862	0.626724	4.73e-05	Zfp458	238690	4.32514
ENSMUSG00000056216	1241.64	0.299192	4.76e-05	Cebpg	12611	4.32239
ENSMUSG00000042298	2606.05	0.264707	4.76e-05	Ttc19	72795	4.32239
ENSMUSG00000024924	6682.77	0.200901	4.81e-05	Vldlr	22359	4.31785
ENSMUSG00000071533	772.951	0.368315	4.81e-05	Pcnp	76302	4.31785
ENSMUSG00000027835	389.052	0.552151	4.83e-05	Pdcd10	56426	4.31605
ENSMUSG00000074748	9634.95	0.211229	4.83e-05	Atxn7l3b	382423	4.31605
ENSMUSG00000026393	907.322	0.348893	4.9e-05	Nek7	59125	4.3098
ENSMUSG00000041390	262.363	0.573439	5.08e-05	Mdfic	16543	4.29414
ENSMUSG00000024411	4145.17	0.239694	5.15e-05	Aqp4	11829	4.28819
ENSMUSG00000052917	1264.3	0.372345	5.15e-05	Senp7	66315	4.28819
ENSMUSG00000060771	832.584	0.421019	5.2e-05	Tsga10	211484	4.284
ENSMUSG00000029821	591.715	0.425112	5.24e-05	Gsdme	54722	4.28067
ENSMUSG00000005610	37557.2	0.172498	5.3e-05	Eif4g2	13690	4.27572
ENSMUSG00000031352	604.433	0.409204	5.34e-05	Hccs	15159	4.27246
ENSMUSG00000011960	1747.78	0.303639	5.36e-05	Ccnt1	12455	4.27084
ENSMUSG00000000276	2312.71	0.247829	5.36e-05	Dgke	56077	4.27084
ENSMUSG00000057766	679.287	0.427522	5.38e-05	Ankrd29	225187	4.26922
ENSMUSG00000036779	1327.21	0.311644	5.39e-05	Tent4b	214627	4.26841
ENSMUSG00000026675	2547.86	0.293537	5.56e-05	Hsd17b7	15490	4.25493
ENSMUSG00000075376	2543.32	0.641647	5.64e-05	Rc3h2	319817	4.24872
ENSMUSG00000032386	1549.7	0.304041	5.67e-05	Trip4	56404	4.24642
ENSMUSG00000056073	2387.74	0.310913	5.74e-05	Grik2	14806	4.24109
ENSMUSG00000067242	2817.92	0.245659	5.78e-05	Lgi1	56839	4.23807
ENSMUSG00000051469	1475.44	0.286447	5.86e-05	Zfp24	59057	4.2321
ENSMUSG00000025544	3030.38	0.23076	5.88e-05	Tm9sf2	68059	4.23062
ENSMUSG00000029920	1485.73	0.298662	5.9e-05	Smarcad1	13990	4.22915
ENSMUSG00000030551	763.349	0.423136	6.02e-05	Nr2f2	11819	4.2204
ENSMUSG00000041923	2624.17	0.252757	6.12e-05	Nol4	319211	4.21325
ENSMUSG00000045414	385.394	0.508931	6.16e-05	Dipk2a	68861	4.21042
ENSMUSG00000035864	29693.2	0.213997	6.23e-05	Syt1	20979	4.20551
ENSMUSG00000032064	2150.55	0.269881	6.24e-05	Dixdc1	330938	4.20482
ENSMUSG00000032925	2656.88	0.322761	6.31e-05	Itgbl1	223272	4.19997
ENSMUSG00000054387	2634.67	0.281337	6.44e-05	Mdm4	17248	4.19111
ENSMUSG00000026748	1691.37	0.274872	6.55e-05	Plxdc2	67448	4.18376
ENSMUSG00000027281	376.752	0.484352	6.6e-05	Slx4ip	74243	4.18046
ENSMUSG00000068205	2298.81	0.315565	6.65e-05	Macrod2	72899	4.17718
ENSMUSG00000026153	1442.47	0.348121	6.72e-05	Fam135a	68187	4.17263
ENSMUSG00000020027	1134.99	0.308846	6.88e-05	Socs2	216233	4.16241
ENSMUSG00000017707	8163.55	0.228306	6.91e-05	Serinc3	26943	4.16052
ENSMUSG00000057363	763.353	0.359493	6.93e-05	Uxs1	67883	4.15927
ENSMUSG00000041408	1876.67	0.267528	6.97e-05	Wapl	218914	4.15677
ENSMUSG00000046230	1399.29	0.369563	7.02e-05	Vps13a	271564	4.15366
ENSMUSG00000021390	87.4596	1.07422	7.07e-05	Ogn	18295	4.15058
ENSMUSG00000028098	1471.54	0.283639	7.15e-05	Rnf115	67845	4.14569
ENSMUSG00000094870	1081.75	0.323263	7.25e-05	Zfp131	72465	4.13966
ENSMUSG00000042032	2310.07	0.256497	7.57e-05	Mat2b	108645	4.1209
ENSMUSG00000029385	2262.82	0.249331	7.91e-05	Ccng2	12452	4.10182
ENSMUSG00000051379	2364.54	0.283842	8e-05	Flrt3	71436	4.09691
ENSMUSG00000014907	369.703	0.486924	8.06e-05	Naf1	234344	4.09366
ENSMUSG00000022788	3400.37	0.622436	8.06e-05	Fgd4	224014	4.09366
ENSMUSG00000019929	1562.76	0.377101	8.06e-05	Dcn	13179	4.09366
ENSMUSG00000021282	5480.74	0.201821	8.07e-05	Eif5	217869	4.09313
ENSMUSG00000062397	5034.17	0.235866	8.15e-05	Zfp706	68036	4.08884
ENSMUSG00000027550	655.607	0.473367	8.37e-05	Lrrcc1	71710	4.07727
ENSMUSG00000059921	2966.82	0.235046	8.65e-05	Unc5c	22253	4.06298
ENSMUSG00000036737	2100.91	0.25129	8.68e-05	Oxsr1	108737	4.06148
ENSMUSG00000060090	498.107	0.448164	8.81e-05	Rp2	19889	4.05502
ENSMUSG00000045180	3552.79	0.271955	8.82e-05	Shroom2	110380	4.05453
ENSMUSG00000057182	2855.88	0.258321	8.87e-05	Scn3a	20269	4.05208
ENSMUSG00000001998	624.88	0.401495	8.87e-05	Ap4e1	108011	4.05208
ENSMUSG00000025024	650.511	0.376175	8.87e-05	Smndc1	76479	4.05208
ENSMUSG00000048661	1120.24	0.319466	8.87e-05	Lemd3	380664	4.05208
ENSMUSG00000020386	1831.87	0.270934	8.9e-05	Sar1b	66397	4.05061
ENSMUSG00000047910	444.378	0.460142	8.98e-05	Pcdhb16	93887	4.04672
ENSMUSG00000075703	2957.33	0.251878	9.07e-05	Selenoi	28042	4.04239
ENSMUSG00000020580	4902.24	0.291707	9.08e-05	Rock2	19878	4.04191
ENSMUSG00000004110	8595.19	0.195002	9.08e-05	Cacna1e	12290	4.04191
ENSMUSG00000022228	968.622	0.334322	9.11e-05	Zscan26	432731	4.04048
ENSMUSG00000026576	36363.1	0.162478	9.18e-05	Atp1b1	11931	4.03716
ENSMUSG00000024943	1165.57	0.407422	9.22e-05	Smc5	226026	4.03527
ENSMUSG00000020248	1144.14	0.325413	9.33e-05	Nfyb	18045	4.03012
ENSMUSG00000043391	3083.31	0.223168	9.47e-05	2510009E07Rik	72190	4.02365
ENSMUSG00000054843	4510.69	0.208183	9.66e-05	Atrnl1	226255	4.01502
ENSMUSG00000022186	22572.1	0.195976	9.73e-05	Oxct1	67041	4.01189
ENSMUSG00000034593	18141.9	0.183997	9.83e-05	Myo5a	17918	4.00745
ENSMUSG00000039114	4650.54	0.215794	9.97e-05	Nrn1	68404	4.0013
ENSMUSG00000034160	11374.8	0.277676	0.000100237	Ogt	108155	3.99897
ENSMUSG00000027822	843.249	0.369873	0.00010044	Slc33a1	11416	3.99809
ENSMUSG00000020634	943.488	0.32643	0.000100549	Ubxn2a	217379	3.99762
ENSMUSG00000043207	1081.34	0.32297	0.000101433	Zmpste24	230709	3.99382
ENSMUSG00000020283	1071.2	0.321036	0.000101576	Pex13	72129	3.99321
ENSMUSG00000024146	1163.55	0.304025	0.000101586	Cript	56724	3.99317
ENSMUSG00000057134	1240.15	0.30626	0.000102453	Ado	211488	3.98948
ENSMUSG00000005362	1597.49	0.272961	0.000105082	Crbn	58799	3.97847
ENSMUSG00000033392	15657.7	0.215358	0.000105895	Clasp2	76499	3.97512
ENSMUSG00000063531	2028.76	0.268403	0.000108051	Sema3e	20349	3.96637
ENSMUSG00000036676	337.434	0.534668	0.000108734	Tmtc3	237500	3.96363
ENSMUSG00000060427	444.685	0.432142	0.000108734	Zfp868	234362	3.96363
ENSMUSG00000049536	494.035	0.437567	0.00011275	Tceal1	237052	3.94788
ENSMUSG00000021870	2394.03	0.262642	0.000112758	Slmap	83997	3.94785
ENSMUSG00000000266	1036.41	0.378004	0.000112883	Mid2	23947	3.94737
ENSMUSG00000028030	1278.85	0.305806	0.000114017	Tbck	271981	3.94303
ENSMUSG00000030386	255.978	0.573037	0.000115494	Zfp606	67370	3.93744
ENSMUSG00000029655	1557.57	0.306644	0.000116751	N4bp2l2	381695	3.93274
ENSMUSG00000027193	1550.16	0.271999	0.000117867	Api5	11800	3.92861
ENSMUSG00000012429	307.456	0.519032	0.000118565	Mplkip	66308	3.92604
ENSMUSG00000026594	2958.99	0.255908	0.000120731	Ralgps2	78255	3.91818
ENSMUSG00000033577	2656.69	0.250232	0.000121887	Myo6	17920	3.91404
ENSMUSG00000037822	3982.93	0.22026	0.000122378	Smim14	68552	3.9123
ENSMUSG00000087141	2046.6	0.262133	0.000124029	Plcxd2	433022	3.90648
ENSMUSG00000027438	20274.3	0.215617	0.000124266	Napb	17957	3.90565
ENSMUSG00000050967	2404.32	0.274928	0.000124377	Creg2	263764	3.90526
ENSMUSG00000033900	6349.77	0.248233	0.000124932	Map9	213582	3.90333
ENSMUSG00000039841	389.379	0.492381	0.000126811	Zfp800	627049	3.89684
ENSMUSG00000024603	4878.58	0.214543	0.000126811	Dctn4	67665	3.89684
ENSMUSG00000040648	1174.34	0.390924	0.00012784	Ppip5k2	227399	3.89333
ENSMUSG00000022914	3738.52	0.218003	0.000128964	Brwd1	93871	3.88953
ENSMUSG00000005312	6238.52	0.188746	0.000130103	Ubqln1	56085	3.88571
ENSMUSG00000020137	398.601	0.484528	0.00013112	Thap2	66816	3.88233
ENSMUSG00000041328	1520.73	0.303664	0.000131777	Pcf11	74737	3.88016
ENSMUSG00000090063	513.781	0.405266	0.000135902	Dlx6os1	320038	3.86677
ENSMUSG00000027598	1794.67	0.290233	0.000136402	Itch	16396	3.86518
ENSMUSG00000032244	8398.91	0.214509	0.000136884	Fem1b	14155	3.86365
ENSMUSG00000021590	76.9356	1.0222	0.000136953	Spata9	75571	3.86343
ENSMUSG00000020863	6085.99	0.298611	0.000137099	Luc7l3	67684	3.86297
ENSMUSG00000027006	4130.96	0.213828	0.000138877	Dnajc10	66861	3.85737
ENSMUSG00000050890	878.704	0.366054	0.000148587	Pdik1l	230809	3.82802
ENSMUSG00000033460	2279.46	0.259096	0.000149095	Armcx1	78248	3.82654
ENSMUSG00000028426	7304.61	0.189793	0.000149095	Rad23b	19359	3.82654
ENSMUSG00000029234	1090.11	0.299239	0.000149854	Tmem165	21982	3.82433
ENSMUSG00000041180	1410.79	0.298608	0.000153231	Hectd2	226098	3.81465
ENSMUSG00000025766	282.351	0.543229	0.000153874	D3Ertd751e	73852	3.81283
ENSMUSG00000021111	3887.92	0.25054	0.000155082	Papola	18789	3.80944
ENSMUSG00000021116	1340.9	0.276734	0.000155593	Eif2s1	13665	3.80801
ENSMUSG00000028578	228.739	0.595381	0.000156122	Caap1	67770	3.80654
ENSMUSG00000022136	1842.36	0.263088	0.00015856	Dnajc3	100037258	3.79981
ENSMUSG00000042590	3440.19	0.236212	0.00015878	Ipo11	76582	3.7992
ENSMUSG00000018427	1373.46	0.312709	0.000159984	Ypel2	77864	3.79592
ENSMUSG00000061544	239.402	0.629557	0.000160347	Zfp229	381067	3.79494
ENSMUSG00000029462	3854.34	0.200307	0.000164497	Vps29	56433	3.78384
ENSMUSG00000020078	1703.53	0.264669	0.000167614	Vps26a	30930	3.77569
ENSMUSG00000049470	10246.3	0.183687	0.000169839	Aff4	93736	3.76996
ENSMUSG00000032625	1684.2	0.272198	0.000175994	Thsd7a	330267	3.7545
ENSMUSG00000029208	1762.15	0.339013	0.000177189	Guf1	231279	3.75156
ENSMUSG00000042155	4020.29	0.202076	0.000180463	Klhl23	277396	3.74361
ENSMUSG00000034663	413.451	0.476488	0.000184437	Bmp2k	140780	3.73415
ENSMUSG00000015222	63301.8	0.223662	0.000184453	Map2	17756	3.73411
ENSMUSG00000032393	6848.94	0.208038	0.000184453	Dpp8	74388	3.73411
ENSMUSG00000050505	3224.55	0.232533	0.000184711	Pcdh20	219257	3.73351
ENSMUSG00000052581	196.29	0.645317	0.000184921	Lrrtm4	243499	3.73301
ENSMUSG00000048490	1284.41	0.283593	0.000185106	Nrip1	268903	3.73258
ENSMUSG00000027130	1633.36	0.277212	0.000185885	Slc12a6	107723	3.73076
ENSMUSG00000025809	4962.67	0.193286	0.000186836	Itgb1	16412	3.72854
ENSMUSG00000027531	1671.99	0.270068	0.000190039	Impa1	55980	3.72116
ENSMUSG00000020053	233.673	0.597127	0.000190734	Igf1	16000	3.71957
ENSMUSG00000019951	2484.62	0.239439	0.000191793	Uhrf1bp1l	75089	3.71717
ENSMUSG00000059811	1884.5	0.267406	0.000196092	Atl2	56298	3.70754
ENSMUSG00000047242	1286.46	0.290926	0.000196419	Taf9b	407786	3.70682
ENSMUSG00000067879	4398.07	0.2068	0.000199104	Vxn	76982	3.70092
ENSMUSG00000028528	11762	0.192736	0.000211208	Dnajc6	72685	3.67529
ENSMUSG00000110444	180.126	0.660058	0.000214618	Gm10033	378466	3.66833
ENSMUSG00000045427	1457.99	0.302632	0.000214755	Hnrnph2	56258	3.66806
ENSMUSG00000015214	1201.09	0.296799	0.000214884	Mtmr1	53332	3.6678
ENSMUSG00000053199	2143.61	0.295883	0.000217595	Arhgap20	244867	3.66235
ENSMUSG00000078622	3103.3	0.231194	0.000217799	Ccdc47	67163	3.66194
ENSMUSG00000038602	2308.75	0.225149	0.000218491	Slc35f1	215085	3.66057
ENSMUSG00000035967	1465.32	0.374922	0.000220297	Ints6l	236790	3.65699
ENSMUSG00000030283	2270.52	0.233749	0.000221151	St8sia1	20449	3.65531
ENSMUSG00000058897	1745.18	0.316336	0.000222416	Col25a1	77018	3.65283
ENSMUSG00000041268	14376.1	0.189992	0.000226127	Dmxl2	235380	3.64565
ENSMUSG00000034825	18198.5	0.17464	0.000227452	Nrip3	78593	3.64311
ENSMUSG00000025658	3582.68	0.217906	0.0002285	Cnksr2	245684	3.64111
ENSMUSG00000064138	1400.24	0.280095	0.00023312	Fam172a	68675	3.63242
ENSMUSG00000036766	15532.5	0.170878	0.000233979	Dner	227325	3.63082
ENSMUSG00000002718	3383.76	0.21083	0.000233979	Cse1l	110750	3.63082
ENSMUSG00000027787	1016.42	0.303915	0.000241303	Nmd3	97112	3.61744
ENSMUSG00000025813	2283.29	0.235248	0.000241303	Homer2	26557	3.61744
ENSMUSG00000052299	2922.95	0.236523	0.00024523	Ltn1	78913	3.61043
ENSMUSG00000059187	960.394	0.342273	0.000246276	Tafa1	320265	3.60858
ENSMUSG00000026787	3716.62	0.235543	0.000252121	Gad2	14417	3.59839
ENSMUSG00000027035	4828.26	0.22005	0.000256345	Cers6	241447	3.59118
ENSMUSG00000027347	2918.3	0.26763	0.000257594	Rasgrp1	19419	3.58906
ENSMUSG00000005871	42208.2	0.218303	0.00025814	Apc	11789	3.58814
ENSMUSG00000025742	586.167	0.368142	0.000261883	Prps2	110639	3.58189
ENSMUSG00000007908	273.673	0.516453	0.00026534	Hmgcll1	208982	3.5762
ENSMUSG00000030209	24018.3	0.188537	0.00026756	Grin2b	14812	3.57258
ENSMUSG00000036769	750.986	0.393533	0.00027036	Wdr44	72404	3.56806
ENSMUSG00000076432	2423.81	0.222488	0.000271734	Ywhaq	22630	3.56586
ENSMUSG00000052572	17912.9	0.189095	0.00027182	Dlg2	23859	3.56572
ENSMUSG00000028291	1664.04	0.277656	0.000271943	Akirin2	433693	3.56552
ENSMUSG00000040865	1465.07	0.262833	0.000279698	Ino80d	227195	3.55331
ENSMUSG00000067430	864.164	0.339931	0.000280535	Zfp763	73451	3.55201
ENSMUSG00000048960	745.63	0.349621	0.000287319	Prex2	109294	3.54164
ENSMUSG00000036916	821.905	0.421313	0.000288704	Zfp280c	208968	3.53955
ENSMUSG00000013878	250.838	0.534834	0.000288704	Rnf170	77733	3.53955
ENSMUSG00000045106	328.589	0.510776	0.000292308	Ccdc73	211936	3.53416
ENSMUSG00000032374	1155.63	0.305478	0.000292441	Plod2	26432	3.53396
ENSMUSG00000034732	193.985	0.668387	0.000302256	Pabpc5	93728	3.51963
ENSMUSG00000025423	1561.41	0.248502	0.000305631	Pias2	17344	3.5148
ENSMUSG00000027677	4779.04	0.643436	0.000306096	Ttc14	67120	3.51414
ENSMUSG00000079614	1977.73	0.231832	0.000306096	Seh1l	72124	3.51414
ENSMUSG00000067942	636.008	0.407282	0.000306718	Zfp160	224585	3.51326
ENSMUSG00000023074	237.418	0.541414	0.000313276	Mospd1	70380	3.50407
ENSMUSG00000024583	2428.05	0.229488	0.000314158	Txnl1	53382	3.50285
ENSMUSG00000047554	644.348	0.37237	0.000317666	Tmem41b	233724	3.49803
ENSMUSG00000035597	1390.98	0.753813	0.000317666	Prpf39	328110	3.49803
ENSMUSG00000021519	447.619	0.404444	0.000318712	Mterf3	66410	3.4966
ENSMUSG00000042901	765.679	0.326272	0.000322331	Aida	108909	3.4917
ENSMUSG00000020134	1626.93	0.248171	0.000324345	Peli1	67245	3.48899
ENSMUSG00000057894	1206.64	0.350398	0.00032595	Zfp329	67230	3.48685
ENSMUSG00000024472	1782.97	0.244156	0.000328746	Dcp2	70640	3.48314
ENSMUSG00000038172	1208.84	0.285736	0.000329691	Ttc39b	69863	3.48189
ENSMUSG00000022206	1513.19	0.365747	0.000333743	Npr3	18162	3.47659
ENSMUSG00000028399	5779.63	0.238445	0.000334405	Ptprd	19266	3.47573
ENSMUSG00000072501	2446.23	0.265612	0.000336246	Phf20l1	239510	3.47334
ENSMUSG00000027012	6254.1	0.193545	0.000343016	Dync1i2	13427	3.46469
ENSMUSG00000028483	965.678	0.313393	0.000345208	Snapc3	77634	3.46192
ENSMUSG00000041417	6744.48	0.17818	0.000354224	Pik3r1	18708	3.45072
ENSMUSG00000038658	1937.29	0.257569	0.000354224	Ric1	226089	3.45072
ENSMUSG00000063358	19754.7	0.155476	0.00035708	Mapk1	26413	3.44723
ENSMUSG00000033419	21309.2	0.166636	0.000361514	Snap91	20616	3.44187
ENSMUSG00000036112	2185.75	0.225389	0.000366999	Metap2	56307	3.43534
ENSMUSG00000067851	5303.32	0.226006	0.000370362	Arfgef1	211673	3.43137
ENSMUSG00000027827	743.662	0.349221	0.000370904	Kcnab1	16497	3.43074
ENSMUSG00000041570	8996.71	0.238513	0.000370992	Camsap2	67886	3.43064
ENSMUSG00000054414	856.032	0.340751	0.000371297	Slc30a7	66500	3.43028
ENSMUSG00000029992	3737.69	0.21775	0.000386118	Gfpt1	14583	3.41328
ENSMUSG00000028820	6970.33	0.179558	0.000388243	Sfpq	71514	3.4109
ENSMUSG00000036437	691.132	0.337786	0.000395783	Npy1r	18166	3.40254
ENSMUSG00000032224	4268.68	0.205502	0.000395783	Fam81a	76886	3.40254
ENSMUSG00000063052	1198.89	0.27415	0.000403667	Lrrc40	67144	3.39398
ENSMUSG00000005533	1441.35	0.265949	0.000408367	Igf1r	16001	3.38895
ENSMUSG00000025019	476.382	0.415938	0.000408367	Lcor	212391	3.38895
ENSMUSG00000033808	1442.86	0.257187	0.000414686	Tmem87a	211499	3.38228
ENSMUSG00000090386	181.563	0.662115	0.000414969	Mir99ahg	77994	3.38198
ENSMUSG00000016200	1124.86	0.309729	0.000418012	Syt14	329324	3.37881
ENSMUSG00000044155	676.129	0.335959	0.000421747	Lsm8	76522	3.37495
ENSMUSG00000048495	330.275	0.467117	0.000423828	Tyw5	68736	3.37281
ENSMUSG00000025893	275.66	0.512963	0.000424046	Kbtbd3	69149	3.37259
ENSMUSG00000025066	2644.29	0.256438	0.000428265	Sfr1	67788	3.36829
ENSMUSG00000031010	10952.8	0.209151	0.000430439	Usp9x	22284	3.36609
ENSMUSG00000035762	609.864	0.411098	0.000433295	Tmem161b	72745	3.36322
ENSMUSG00000044147	1409.8	0.262306	0.000439769	Arf6	11845	3.35678
ENSMUSG00000042473	435.616	0.439384	0.000440187	Tbc1d8b	245638	3.35636
ENSMUSG00000021051	3533.58	0.209621	0.000440635	Ppp2r5e	26932	3.35592
ENSMUSG00000060301	1211.62	0.344556	0.000445817	2610008E11Rik	72128	3.35084
ENSMUSG00000031605	7196.19	0.188819	0.000446125	Klhl2	77113	3.35054
ENSMUSG00000034610	1123.68	0.283589	0.000446195	Tut4	230594	3.35048
ENSMUSG00000054894	509.712	0.423901	0.000453102	Dmac2l	68055	3.3438
ENSMUSG00000010608	4291.07	0.286916	0.000475197	Rbm25	67039	3.32313
ENSMUSG00000032551	272.8	0.52202	0.000475886	1110059G10Rik	66202	3.3225
ENSMUSG00000041966	969.002	0.293545	0.000482614	Dcaf17	75763	3.3164
ENSMUSG00000027357	1126.34	0.271718	0.000486271	Crls1	66586	3.31312
ENSMUSG00000024521	305.191	0.511924	0.000488488	Pmaip1	58801	3.31115
ENSMUSG00000032913	1292.3	0.276448	0.000489314	Lrig2	269473	3.31041
ENSMUSG00000029064	24756	0.163254	0.000489314	Gnb1	14688	3.31041
ENSMUSG00000033981	27079.4	0.438207	0.000494079	Gria2	14800	3.3062
ENSMUSG00000071252	545.249	0.36639	0.000504002	2210408I21Rik	72371	3.29757
ENSMUSG00000053536	3102.61	0.223552	0.000510182	Cstf2t	83410	3.29227
ENSMUSG00000020589	14647.6	0.202367	0.000514398	Fam49a	76820	3.2887
ENSMUSG00000001986	2547.75	0.249169	0.000518805	Gria3	53623	3.285
ENSMUSG00000087694	188.715	0.678472	0.000523623	A530058N18Rik	320846	3.28098
ENSMUSG00000046447	4368.31	0.209124	0.00052643	Camk2n1	66259	3.27866
ENSMUSG00000025220	9651.07	0.192707	0.000529255	Oga	76055	3.27634
ENSMUSG00000071302	338.846	0.491862	0.000531723	2610044O15Rik8	72139	3.27431
ENSMUSG00000036197	505.599	0.371536	0.000536013	Gxylt1	223827	3.27082
ENSMUSG00000062627	1075.07	0.355372	0.000539675	Mysm1	320713	3.26787
ENSMUSG00000040537	6563.68	0.211581	0.000542861	Adam22	11496	3.26531
ENSMUSG00000021987	4392.16	0.211526	0.000546433	Mtmr6	219135	3.26246
ENSMUSG00000022195	1268.48	0.268626	0.000557003	6030458C11Rik	77877	3.25414
ENSMUSG00000024268	13564.5	0.197873	0.000572407	Celf4	108013	3.2423
ENSMUSG00000027692	10910.4	0.1732	0.000583432	Tnik	665113	3.23401
ENSMUSG00000091183	79.4872	0.971774	0.000587888	Gm5141	380850	3.23071
ENSMUSG00000022960	637.451	0.36161	0.000588447	Donson	60364	3.23029
ENSMUSG00000029088	442.309	0.422227	0.000592717	Kcnip4	80334	3.22715
ENSMUSG00000027427	803.081	0.327888	0.000593428	Polr3f	70408	3.22663
ENSMUSG00000020349	13212	0.165037	0.000593428	Ppp2ca	19052	3.22663
ENSMUSG00000052459	28944.9	0.195889	0.000593428	Atp6v1a	11964	3.22663
ENSMUSG00000007812	1117.57	0.289997	0.000593834	Zfp655	72611	3.22633
ENSMUSG00000029276	293.88	0.518412	0.000594143	Glmn	170823	3.22611
ENSMUSG00000015961	2669.53	0.218696	0.000599462	Adss	11566	3.22224
ENSMUSG00000021775	575.105	0.400805	0.00059965	Nr1d2	353187	3.2221
ENSMUSG00000040044	1502.94	0.256189	0.000608438	Orc3	50793	3.21578
ENSMUSG00000020925	735.925	0.330416	0.000609467	Ccdc43	52715	3.21505
ENSMUSG00000040550	1416.68	0.255204	0.000612955	Otud6b	72201	3.21257
ENSMUSG00000110277	318.374	0.527362	0.000617341	Gm45871	108168395	3.20947
ENSMUSG00000028273	1952.71	0.227673	0.000622	Pdlim5	56376	3.20621
ENSMUSG00000041225	1935.6	0.234654	0.000625214	Arhgap12	75415	3.20397
ENSMUSG00000058503	746.667	0.330135	0.000626061	Fam133b	68152	3.20338
ENSMUSG00000024283	2972.98	0.220736	0.000627238	Wac	225131	3.20257
ENSMUSG00000025266	10206.9	0.172216	0.000628307	Gnl3l	237107	3.20183
ENSMUSG00000032320	3038.83	0.198789	0.000628307	Rcn2	26611	3.20183
ENSMUSG00000034480	675.347	0.369958	0.000629813	Diaph2	54004	3.20079
ENSMUSG00000030615	540.63	0.364432	0.000639387	Tmem126a	66271	3.19424
ENSMUSG00000033906	624.428	0.336094	0.000639712	Zdhhc15	108672	3.19402
ENSMUSG00000050953	4153.84	0.219757	0.000644055	Gja1	14609	3.19108
ENSMUSG00000019230	442.13	0.398219	0.000644324	Lhx9	16876	3.1909
ENSMUSG00000033499	4525.39	0.204164	0.000647543	Larp4b	217980	3.18873
ENSMUSG00000042396	575.578	0.360113	0.000657351	Rbm7	67010	3.1822
ENSMUSG00000030016	4215.92	0.232772	0.000660348	Zfp638	18139	3.18023
ENSMUSG00000019857	450.028	0.385738	0.000660348	Asf1a	66403	3.18023
ENSMUSG00000050148	8893.98	0.169158	0.000666487	Ubqln2	54609	3.17621
ENSMUSG00000022339	431.911	0.416373	0.000669626	Ebag9	55960	3.17417
ENSMUSG00000020070	3194.76	0.268916	0.000677315	Rufy2	70432	3.16921
ENSMUSG00000020841	7559.44	0.184588	0.000705801	Cpd	12874	3.15132
ENSMUSG00000048106	579.393	0.34725	0.000708037	4632415L05Rik	70808	3.14994
ENSMUSG00000074794	3301.97	0.537488	0.000716837	Arrdc3	105171	3.14458
ENSMUSG00000028926	5835.96	0.193935	0.000739379	Cdk14	18647	3.13113
ENSMUSG00000021027	6541.67	0.236932	0.000742364	Ralgapa1	56784	3.12938
ENSMUSG00000038546	2080.38	0.214551	0.000746748	Ranbp9	56705	3.12683
ENSMUSG00000036712	1558.94	0.236173	0.00075033	Cyld	74256	3.12475
ENSMUSG00000030245	1287.38	0.271718	0.000753315	Golt1b	66964	3.12302
ENSMUSG00000029878	874.804	0.300058	0.000758603	Dbpht2	386753	3.11999
ENSMUSG00000006423	649.187	0.342447	0.00076029	C330007P06Rik	77644	3.11902
ENSMUSG00000059486	1281.75	0.249417	0.000763249	Kbtbd2	210973	3.11733
ENSMUSG00000001175	69524.4	0.138568	0.000763909	Calm1	12313	3.11696
ENSMUSG00000061665	301.403	0.535053	0.000770724	Cd2ap	12488	3.1131
ENSMUSG00000025971	358.482	0.430907	0.000774682	Maip1	68115	3.11088
ENSMUSG00000042225	123.622	0.713446	0.00077893	Ammecr1	56068	3.1085
ENSMUSG00000044906	335.344	0.453365	0.000783803	4930503L19Rik	269033	3.10579
ENSMUSG00000040123	908.183	0.303835	0.000784666	Zmym5	219105	3.10532
ENSMUSG00000046798	583.538	0.378376	0.000798193	Cldn12	64945	3.09789
ENSMUSG00000040268	2144.7	0.245178	0.000804997	Plekha1	101476	3.09421
ENSMUSG00000024122	4105.3	0.185809	0.000817544	Pdpk1	18607	3.08749
ENSMUSG00000028826	2186.14	0.219788	0.000819828	Maco1	66146	3.08628
ENSMUSG00000063626	2691.58	0.256927	0.000825074	Unc5d	210801	3.08351
ENSMUSG00000026319	3566.94	0.19741	0.000846245	Relch	227446	3.0725
ENSMUSG00000038084	6542.42	0.206882	0.000846873	Opa1	74143	3.07218
ENSMUSG00000030660	768.225	0.318987	0.000851429	Pik3c2a	18704	3.06985
ENSMUSG00000041649	512.448	0.405549	0.00085875	Klf8	245671	3.06613
ENSMUSG00000031617	2104.99	0.224283	0.000865612	Tmem184c	234463	3.06268
ENSMUSG00000039456	1235.89	0.266358	0.00086581	Morc3	338467	3.06258
ENSMUSG00000030753	3156.69	0.191999	0.000867504	Thap12	72981	3.06173
ENSMUSG00000062960	448.798	0.407902	0.00087601	Kdr	16542	3.05749
ENSMUSG00000052676	463.67	0.422066	0.000883437	Zmat1	215693	3.05382
ENSMUSG00000055963	346.41	0.446348	0.000884052	Triqk	208820	3.05352
ENSMUSG00000035696	1618.93	0.230369	0.000885368	Rnf38	73469	3.05288
ENSMUSG00000070544	4157.18	0.249303	0.000885993	Top1	21969	3.05257
ENSMUSG00000071281	451.264	0.40407	0.000887877	Zfp65	235907	3.05165
ENSMUSG00000021171	2461.66	0.215043	0.000891513	Esyt2	52635	3.04987
ENSMUSG00000071753	379.205	0.487126	0.000892166	C230004F18Rik	331424	3.04955
ENSMUSG00000051177	4732.41	0.204397	0.000895656	Plcb1	18795	3.04786
ENSMUSG00000069495	1499.76	0.274949	0.000899124	Epc2	227867	3.04618
ENSMUSG00000064329	1289.41	0.28981	0.000902868	Scn1a	20265	3.04438
ENSMUSG00000062604	6370.86	0.186859	0.000902868	Srpk2	20817	3.04438
ENSMUSG00000039879	809.987	0.295002	0.000904916	Heca	380629	3.04339
ENSMUSG00000049176	4431.04	0.242439	0.000911504	Frmpd4	333605	3.04024
ENSMUSG00000005873	18488.1	0.171085	0.000916458	Reep5	13476	3.03789
ENSMUSG00000018548	9771.04	0.192834	0.000917158	Trim37	68729	3.03756
ENSMUSG00000036934	374.739	0.431343	0.000921723	4921524J17Rik	66714	3.0354
ENSMUSG00000043419	1595.34	0.242431	0.000921723	Rnf227	80515	3.0354
ENSMUSG00000048720	798.953	0.30648	0.000921723	Tbc1d12	209478	3.0354
ENSMUSG00000041986	5631.33	0.193978	0.000940385	Elmod1	270162	3.02669
ENSMUSG00000094942	50.0753	1.13158	0.000941507	Gm3604	100041979	3.02618
ENSMUSG00000073643	1794.64	0.238841	0.000949692	Wdfy1	69368	3.02242
ENSMUSG00000035851	1655.86	0.258366	0.000952888	Ythdc1	231386	3.02096
ENSMUSG00000039697	2804.81	0.260001	0.000972822	Ncoa7	211329	3.01197
ENSMUSG00000021843	3650.32	0.230762	0.000973922	Ktn1	16709	3.01148
ENSMUSG00000057455	2315.31	0.217899	0.000983689	Rit2	19762	3.00714
ENSMUSG00000006010	1992.87	0.255169	0.000985761	Odr4	226499	3.00623
ENSMUSG00000066415	1221.39	0.247703	0.000986855	Msl2	77853	3.00575
ENSMUSG00000025964	4476.2	0.192401	0.000987444	Adam23	23792	3.00549
ENSMUSG00000028995	3080.51	0.206475	0.000988955	Fam126a	84652	3.00482
ENSMUSG00000032839	1740.19	0.238064	0.000999152	Trpc1	22063	3.00037
ENSMUSG00000042390	3412.14	0.182746	0.00100562	Gatad2b	229542	2.99757
ENSMUSG00000042182	3863.61	0.202872	0.00101149	Bend6	320705	2.99504
ENSMUSG00000000197	4726.7	0.196848	0.00102625	Nalcn	338370	2.98875
ENSMUSG00000037965	1452.98	0.261936	0.0010329	Zc3h7a	106205	2.98594
ENSMUSG00000028414	2709.05	0.21571	0.00103888	Fktn	246179	2.98344
ENSMUSG00000015341	664.313	0.347607	0.00103993	Golga7	57437	2.983
ENSMUSG00000032621	1762.01	0.269332	0.00105625	Srek1	218543	2.97623
ENSMUSG00000050587	1537.01	0.27459	0.00106249	Lrrc4c	241568	2.97368
ENSMUSG00000036977	387.886	0.427886	0.00107156	Anapc10	68999	2.96998
ENSMUSG00000033382	2147.12	0.222922	0.00107156	Trappc8	75964	2.96998
ENSMUSG00000039701	553.654	0.366647	0.00107782	Usp53	99526	2.96745
ENSMUSG00000022141	2131.54	0.236549	0.00107983	Nipbl	71175	2.96664
ENSMUSG00000035623	2624.26	0.238745	0.00108307	Rsf1	233532	2.96535
ENSMUSG00000037795	833.277	0.313076	0.00108496	N4bp2	333789	2.96459
ENSMUSG00000090935	513.685	0.39693	0.00108496	Synj2bp	24071	2.96459
ENSMUSG00000001260	395.621	0.410635	0.00108768	Gabrg1	14405	2.9635
ENSMUSG00000028005	4986.92	0.169183	0.00110631	Gucy1b1	54195	2.95612
ENSMUSG00000026502	1437.34	0.243022	0.00110943	Desi2	78825	2.9549
ENSMUSG00000050017	1858.89	0.219574	0.00113124	Pitpnb	56305	2.94644
ENSMUSG00000036641	715.242	0.315522	0.00113725	Ccdc148	227933	2.94414
ENSMUSG00000043702	627.631	0.326136	0.00113725	Pde12	211948	2.94414
ENSMUSG00000037362	2051.2	0.208017	0.00113725	Ccn3	18133	2.94414
ENSMUSG00000043885	3001.83	0.220952	0.00114212	Slc36a4	234967	2.94229
ENSMUSG00000037685	9555.02	0.176437	0.00115868	Atp8a1	11980	2.93604
ENSMUSG00000006818	5474.75	0.170783	0.00116768	Sod2	20656	2.93268
ENSMUSG00000029221	5792.15	0.197827	0.00117946	Slc30a9	109108	2.92832
ENSMUSG00000057329	419.559	0.380494	0.00118505	Bcl2	12043	2.92626
ENSMUSG00000033799	1603.46	0.262742	0.00120441	Tasor2	105203	2.91923
ENSMUSG00000034801	1203.02	0.264968	0.00121104	Sos2	20663	2.91684
ENSMUSG00000043300	1709.95	0.244072	0.00121442	B3galnt1	26879	2.91563
ENSMUSG00000027189	9657.07	0.151273	0.0012266	Trim44	80985	2.9113
ENSMUSG00000072964	4066.07	0.18904	0.00124162	Bhlhb9	70237	2.90601
ENSMUSG00000000861	3504.17	0.188101	0.00124292	Bcl11a	14025	2.90556
ENSMUSG00000038122	967.789	0.286559	0.00124437	Tbc1d32	544696	2.90505
ENSMUSG00000019894	5508.99	0.188909	0.00127506	Slc6a15	103098	2.89447
ENSMUSG00000008730	2640.3	0.199081	0.00127637	Hipk1	15257	2.89402
ENSMUSG00000010721	1840.4	0.219233	0.00127637	Lmbr1	56873	2.89402
ENSMUSG00000022329	770.634	0.314578	0.00127637	Stk3	56274	2.89402
ENSMUSG00000035936	2823.48	0.199964	0.00128331	Aldh5a1	214579	2.89167
ENSMUSG00000031529	7573.94	0.174909	0.0013369	Tnks	21951	2.8739
ENSMUSG00000026374	3365.53	0.189839	0.00133943	Tsn	22099	2.87308
ENSMUSG00000026970	331.207	0.480969	0.00135703	Rbms1	56878	2.86741
ENSMUSG00000027881	1674.75	0.270551	0.00139551	Prpf38b	66921	2.85527
ENSMUSG00000024293	461.277	0.381665	0.00140748	Esco1	77805	2.85156
ENSMUSG00000049122	780.086	0.292822	0.00140883	Frmd3	242506	2.85114
ENSMUSG00000032409	762.921	0.322729	0.00142069	Atr	245000	2.8475
ENSMUSG00000014353	1512.37	0.247327	0.00144378	Tmem87b	72477	2.8405
ENSMUSG00000040351	2598.81	0.202922	0.00144707	Ankib1	70797	2.83951
ENSMUSG00000057181	3117.64	0.18856	0.00145149	5730455P16Rik	70591	2.83819
ENSMUSG00000020608	1332.42	0.266273	0.00145149	Smc6	67241	2.83819
ENSMUSG00000038760	271.869	0.465927	0.0014567	Trhr	22045	2.83663
ENSMUSG00000024766	57.91	0.998088	0.00146367	Lipo3	381236	2.83456
ENSMUSG00000026565	772.187	0.289379	0.00146692	Pou2f1	18986	2.83359
ENSMUSG00000046985	1593.73	0.229453	0.00146692	Tapt1	231225	2.83359
ENSMUSG00000071660	1103.19	0.250993	0.00146692	Ttc9c	70387	2.83359
ENSMUSG00000001280	1241.21	0.243592	0.00147327	Sp1	20683	2.83172
ENSMUSG00000032525	5650.81	0.255253	0.00147408	Nktr	18087	2.83148
ENSMUSG00000059920	399.114	0.378241	0.00147896	4930453N24Rik	67609	2.83004
ENSMUSG00000027176	1260.79	0.303162	0.00148054	Cstf3	228410	2.82958
ENSMUSG00000038039	2416.3	0.294642	0.00148054	Gcc2	70297	2.82958
ENSMUSG00000090546	263.852	0.608762	0.00148457	Cdr1	631990	2.8284
ENSMUSG00000007655	322.252	0.459946	0.00152634	Cav1	12389	2.81635
ENSMUSG00000022749	1142.43	0.250332	0.00153386	Tbc1d23	67581	2.81421
ENSMUSG00000019790	4624.5	0.192747	0.00154596	Stxbp5	78808	2.8108
ENSMUSG00000021831	1666.91	0.284643	0.00154873	Ero1l	50527	2.81002
ENSMUSG00000042505	194.101	0.573737	0.00155565	Sdhaf3	71238	2.80809
ENSMUSG00000066037	2121.9	0.217512	0.0015735	Hnrnpr	74326	2.80313
ENSMUSG00000010175	1132.22	0.281487	0.00157561	Prox1	19130	2.80255
ENSMUSG00000025026	5739.44	0.179888	0.00158624	Add3	27360	2.79963
ENSMUSG00000021209	1725.92	0.27201	0.00159807	Ppp4r4	74521	2.79641
ENSMUSG00000060904	1719.41	0.228911	0.00160859	Arl1	104303	2.79356
ENSMUSG00000050912	291.215	0.441659	0.00160859	Tmem123	71929	2.79356
ENSMUSG00000027665	2086.25	0.239976	0.00163956	Pik3ca	18706	2.78527
ENSMUSG00000022342	857.258	0.279083	0.00165338	Kcnv1	67498	2.78163
ENSMUSG00000055723	1463.2	0.239814	0.00166539	Rras2	66922	2.77848
ENSMUSG00000091474	518.563	0.387845	0.0016785	2610021A01Rik	668572	2.77508
ENSMUSG00000033282	1116.37	0.272453	0.0016795	Rpgrip1l	244585	2.77482
ENSMUSG00000028550	720.936	0.318617	0.00169015	Atg4c	242557	2.77207
ENSMUSG00000049659	2144.88	0.220725	0.00172531	Aftph	216549	2.76313
ENSMUSG00000017376	1465.09	0.233433	0.00175173	Nlk	18099	2.75653
ENSMUSG00000060733	1164.69	0.253326	0.00175497	Ipmk	69718	2.75573
ENSMUSG00000063317	3006.48	0.190186	0.00175626	Usp31	76179	2.75541
ENSMUSG00000040339	2934.08	0.215665	0.00176872	Fam102b	329739	2.75234
ENSMUSG00000038784	1359.36	0.271546	0.00177462	Cnot4	53621	2.75089
ENSMUSG00000020328	561.982	0.325599	0.00177498	Nudcd2	52653	2.75081
ENSMUSG00000038936	2699.27	0.197364	0.00179324	Sccpdh	109232	2.74636
ENSMUSG00000057335	8181.88	0.20317	0.00179434	Cep170	545389	2.7461
ENSMUSG00000001542	282.01	0.437711	0.00179442	Ell2	192657	2.74608
ENSMUSG00000050965	10950.2	0.161149	0.00179924	Prkca	18750	2.74491
ENSMUSG00000028389	760.104	0.332281	0.00179976	Zfp37	22696	2.74478
ENSMUSG00000028282	594.975	0.337963	0.00181131	Casp8ap2	26885	2.74201
ENSMUSG00000037286	1107.09	0.249044	0.00181442	Stag1	20842	2.74126
ENSMUSG00000038344	578.669	0.379187	0.00181991	Txlng	353170	2.73995
ENSMUSG00000020859	12705.4	0.199513	0.00182717	Spag9	70834	2.73822
ENSMUSG00000028218	1546.95	0.253496	0.0018328	Fam92a	68099	2.73689
ENSMUSG00000037259	6060.25	0.192459	0.00185548	Dzank1	241688	2.73154
ENSMUSG00000015653	230.602	0.539032	0.00187296	Steap2	74051	2.72747
ENSMUSG00000031256	4283.1	0.193094	0.00187542	Cstf2	108062	2.7269
ENSMUSG00000027698	1737.13	0.226822	0.00188748	Nceh1	320024	2.72412
ENSMUSG00000042688	2301.83	0.202966	0.00194216	Mapk6	50772	2.71171
ENSMUSG00000078515	1486.3	0.226649	0.00195642	Ddi2	68817	2.70854
ENSMUSG00000026005	748.2	0.297686	0.00197357	Rpe	66646	2.70475
ENSMUSG00000074994	1056.47	0.276388	0.0019962	Qser1	99003	2.6998
ENSMUSG00000038205	3244.42	0.223345	0.00200907	Prkab2	108097	2.697
ENSMUSG00000028614	1057.26	0.257654	0.00202462	Ndc1	72787	2.69366
ENSMUSG00000028780	646.456	0.332855	0.00202872	Sema3c	20348	2.69278
ENSMUSG00000053825	9043.16	0.193903	0.00204073	Ppfia2	327814	2.69022
ENSMUSG00000028563	381.006	0.402549	0.00204349	Tm2d1	94043	2.68963
ENSMUSG00000078517	2046.87	0.209207	0.00204349	Emc1	230866	2.68963
ENSMUSG00000023960	4996.97	0.198069	0.00204364	Enpp5	83965	2.68959
ENSMUSG00000079481	730.672	0.293626	0.00204431	Nhsl2	100042480	2.68945
ENSMUSG00000020464	963.017	0.288598	0.0020514	Pnpt1	71701	2.68795
ENSMUSG00000033054	764.563	0.308755	0.00206344	Npat	244879	2.68541
ENSMUSG00000047888	5140.37	0.170039	0.00206786	Tnrc6b	213988	2.68448
ENSMUSG00000079317	342.633	0.415205	0.0020845	Trappc2	66226	2.681
ENSMUSG00000031513	1861.9	0.217323	0.00208821	Leprotl1	68192	2.68023
ENSMUSG00000026096	357.027	0.401906	0.00211054	Osgepl1	72085	2.67561
ENSMUSG00000072066	53.9145	1.02759	0.00211106	6720489N17Rik	211378	2.6755
ENSMUSG00000050663	906.346	0.282362	0.00212461	Trhde	237553	2.67272
ENSMUSG00000037400	5569.4	0.481933	0.00213299	Atp11b	76295	2.67101
ENSMUSG00000029178	1432.09	0.237275	0.00213659	Klf3	16599	2.67028
ENSMUSG00000037465	1288.44	0.243939	0.00213659	Klf10	21847	2.67028
ENSMUSG00000003226	5691.32	0.228705	0.00214979	Ranbp2	19386	2.6676
ENSMUSG00000042029	459.68	0.354751	0.00215236	Ncapg2	76044	2.66708
ENSMUSG00000035725	606.036	0.309631	0.00216889	Prkx	19108	2.66376
ENSMUSG00000036840	557.372	0.34718	0.00219957	Siah1a	20437	2.65766
ENSMUSG00000025060	2886.64	0.214534	0.00220226	Slk	20874	2.65713
ENSMUSG00000096916	293.665	0.463194	0.00222516	Zfp850	100043772	2.65264
ENSMUSG00000089911	1530.3	0.231095	0.00224273	Mfsd14a	15247	2.64922
ENSMUSG00000025199	1345.43	0.285626	0.00224273	Chuk	12675	2.64922
ENSMUSG00000028419	2953.62	0.19439	0.00224528	Chmp5	76959	2.64873
ENSMUSG00000036885	1748.88	0.210758	0.00224579	Arhgef26	622434	2.64863
ENSMUSG00000059890	4696.49	0.176587	0.00231509	Ube4a	140630	2.63543
ENSMUSG00000035770	6523.95	0.177049	0.00233898	Dync1li2	234663	2.63097
ENSMUSG00000031924	8304.39	0.160878	0.00234906	Cyb5b	66427	2.62911
ENSMUSG00000026409	1250.94	0.241805	0.00235313	Pfkfb2	18640	2.62835
ENSMUSG00000035681	989.872	0.281253	0.00238276	Kcnc2	268345	2.62292
ENSMUSG00000055320	2053.6	0.204292	0.00239593	Tead1	21676	2.62053
ENSMUSG00000024054	1487.64	0.239075	0.00240991	Smchd1	74355	2.618
ENSMUSG00000022974	1951.6	0.281162	0.00242052	Paxbp1	67367	2.61609
ENSMUSG00000040006	599.496	0.30511	0.00242347	Ginm1	215751	2.61556
ENSMUSG00000049929	87.2332	0.807155	0.00246964	Lpar4	78134	2.60737
ENSMUSG00000033491	666.507	0.318937	0.00246995	Prss35	244954	2.60731
ENSMUSG00000032905	3832.34	0.191508	0.00247094	Atg12	67526	2.60714
ENSMUSG00000045967	3572.94	0.183312	0.00248158	Gpr158	241263	2.60527
ENSMUSG00000028771	1763.3	0.237622	0.00250612	Ptpn12	19248	2.601
ENSMUSG00000049516	753.674	0.293065	0.0025116	Spty2d1	101685	2.60005
ENSMUSG00000054263	899.995	0.315427	0.00252115	Lifr	16880	2.5984
ENSMUSG00000048216	1731.59	0.217423	0.00253419	Gpr85	64450	2.59616
ENSMUSG00000026356	2900.42	0.203295	0.00254203	Dars	226414	2.59482
ENSMUSG00000029291	10326	0.184393	0.00255617	Rufy3	52822	2.59241
ENSMUSG00000084957	1959.24	0.221529	0.00257743	Bbip1	100503572	2.58881
ENSMUSG00000028060	1873.14	0.235222	0.0025789	Khdc4	74200	2.58857
ENSMUSG00000072623	1256.13	0.255384	0.00258134	Zfp9	22750	2.58815
ENSMUSG00000048251	1320.61	0.287849	0.00258984	Bcl11b	58208	2.58673
ENSMUSG00000064373	1677.63	0.235028	0.00259219	Selenop	20363	2.58633
ENSMUSG00000036402	1889.42	0.231489	0.00259332	Gng12	14701	2.58614
ENSMUSG00000068250	727.772	0.285359	0.00261669	Amn1	232566	2.58225
ENSMUSG00000087370	3746.35	0.526727	0.00263143	Tmem170b	621976	2.57981
ENSMUSG00000055078	8541.84	0.153285	0.00265024	Gabra5	110886	2.57671
ENSMUSG00000024758	44479.1	0.165598	0.00265883	Rtn3	20168	2.57531
ENSMUSG00000026737	853.017	0.267706	0.00266627	Pip4k2a	18718	2.5741
ENSMUSG00000028341	8896.66	0.175779	0.00266627	Nr4a3	18124	2.5741
ENSMUSG00000055026	655.094	0.292235	0.00266627	Gabrg3	14407	2.5741
ENSMUSG00000027981	1403.66	0.671329	0.00266855	Rnpc3	67225	2.57373
ENSMUSG00000094936	137.956	0.621953	0.00266936	Rbm4	19653	2.57359
ENSMUSG00000046519	569.69	0.317493	0.00267691	Golph3l	229593	2.57237
ENSMUSG00000027199	1550.6	0.215196	0.00269145	Gatm	67092	2.57001
ENSMUSG00000027195	4779.67	0.162355	0.00270848	Hsd17b12	56348	2.56727
ENSMUSG00000026235	9948.94	0.166944	0.00273407	Epha4	13838	2.56319
ENSMUSG00000031174	495.228	0.339366	0.00274363	Rpgr	19893	2.56167
ENSMUSG00000040850	2433.7	0.211025	0.00277412	Psme4	103554	2.55688
ENSMUSG00000035958	531.749	0.317239	0.00279908	Tdp2	56196	2.55298
ENSMUSG00000028256	299.74	0.451534	0.0028103	Odf2l	52184	2.55125
ENSMUSG00000023961	464.392	0.355191	0.00288352	Enpp4	224794	2.54008
ENSMUSG00000063296	226.42	0.465511	0.00288465	Tmem117	320709	2.53991
ENSMUSG00000016386	1250.51	0.2303	0.00289908	Mpped2	77015	2.53774
ENSMUSG00000041891	1624.41	0.211182	0.00290114	Lman1	70361	2.53743
ENSMUSG00000022837	777.403	0.288723	0.00291628	Iqcb1	320299	2.53517
ENSMUSG00000040928	1369.9	0.236206	0.00298372	S100pbp	74648	2.52524
ENSMUSG00000026499	1366.04	0.231724	0.00300612	Acbd3	170760	2.52199
ENSMUSG00000034591	2472.31	0.236026	0.00305065	Slc41a2	338365	2.51561
ENSMUSG00000023460	2841.77	0.184209	0.00306967	Rab12	19328	2.51291
ENSMUSG00000039913	1577.79	0.242967	0.00308148	Pak7	241656	2.51124
ENSMUSG00000052534	5940.75	0.156391	0.00312306	Pbx1	18514	2.50542
ENSMUSG00000030208	452.914	0.394326	0.00314634	Emp1	13730	2.5022
ENSMUSG00000029176	2586.75	0.187328	0.00316061	Anapc4	52206	2.50023
ENSMUSG00000021893	2240.19	0.207171	0.00316202	Capn7	12339	2.50004
ENSMUSG00000059588	188.607	0.508174	0.00319962	Calcrl	54598	2.4949
ENSMUSG00000021188	1586.37	0.246316	0.00321549	Trip11	109181	2.49275
ENSMUSG00000079555	150.167	0.567908	0.00322965	Haus3	231123	2.49084
ENSMUSG00000054823	3123.44	0.173016	0.00324154	Nsd3	234135	2.48925
ENSMUSG00000026219	7744.09	0.168274	0.00326467	Trip12	14897	2.48616
ENSMUSG00000068823	4727.45	0.160873	0.00326995	Csde1	229663	2.48546
ENSMUSG00000034998	352.622	0.377537	0.00328736	Foxn2	14236	2.48315
ENSMUSG00000098188	524.218	0.332054	0.00333398	Sowahc	268301	2.47704
ENSMUSG00000007836	3769.5	0.192505	0.00333883	Hnrnpa0	77134	2.47641
ENSMUSG00000031347	1461.29	0.224499	0.00334255	Cetn2	26370	2.47592
ENSMUSG00000030779	2670.39	0.197177	0.00343103	Rbbp6	19647	2.46458
ENSMUSG00000009535	3067.31	0.201305	0.00343103	Rnmt	67897	2.46458
ENSMUSG00000039519	513	0.320964	0.003432	Cyp7b1	13123	2.46445
ENSMUSG00000021134	4975.52	0.218378	0.00344738	Srsf5	20384	2.46251
ENSMUSG00000032564	6204.44	0.17527	0.00346928	Cpne4	74020	2.45976
ENSMUSG00000090112	2610.93	0.230426	0.00347888	Shprh	268281	2.45856
ENSMUSG00000054737	205.905	0.531917	0.00347932	Zfp182	319535	2.45851
ENSMUSG00000033943	3645.21	0.203383	0.00350165	Mga	29808	2.45573
ENSMUSG00000027001	445.416	0.335649	0.00351346	Dusp19	68082	2.45426
ENSMUSG00000043998	1290.64	0.219489	0.0035509	Mgat2	217664	2.44966
ENSMUSG00000051234	520.7	0.32792	0.00357821	Rnf7	19823	2.44633
ENSMUSG00000027879	2068.49	0.190383	0.0036069	Sec22b	20333	2.44287
ENSMUSG00000036815	1409.23	0.243807	0.00361192	Dpp10	269109	2.44226
ENSMUSG00000079659	169.802	0.527593	0.00364304	Tmem243	652925	2.43854
ENSMUSG00000058291	1045.63	0.247542	0.00364304	Zfp68	24135	2.43854
ENSMUSG00000022280	1487.88	0.209519	0.00364304	Rnf19a	30945	2.43854
ENSMUSG00000051316	480.264	0.329558	0.00367909	Taf7	24074	2.43426
ENSMUSG00000026185	7520.6	0.229167	0.00369145	Igfbp5	16011	2.4328
ENSMUSG00000023307	1306.26	0.250291	0.00369145	2021-03-05	69104	2.4328
ENSMUSG00000035093	3459.03	0.184026	0.00369822	Secisbp2l	70354	2.43201
ENSMUSG00000025892	1981.07	0.261678	0.00370931	Gria4	14802	2.43071
ENSMUSG00000064367	112801	0.620134	0.00372807	ND5	17721	2.42852
ENSMUSG00000068130	67.1209	0.879517	0.00375292	Zfp442	668923	2.42563
ENSMUSG00000035614	1626.96	0.210389	0.00376432	Togaram1	328108	2.42431
ENSMUSG00000038005	936.288	0.255815	0.00380786	Hpf1	72612	2.41932
ENSMUSG00000016493	154.727	0.654276	0.00380861	Cd46	17221	2.41923
ENSMUSG00000054720	958.857	0.246738	0.0038626	Lrrc8c	100604	2.41312
ENSMUSG00000020849	36665.3	0.127639	0.00386516	Ywhae	22627	2.41283
ENSMUSG00000020122	2345.49	0.219149	0.00392222	Egfr	13649	2.40647
ENSMUSG00000069135	563.614	0.308672	0.00394712	Fgfr1op	75296	2.40372
ENSMUSG00000024515	1328.28	0.216328	0.00394995	Smad4	17128	2.40341
ENSMUSG00000056268	445.847	0.361101	0.00404664	Dennd1b	329260	2.3929
ENSMUSG00000021578	2144.64	0.213385	0.00406004	Ccdc127	67433	2.39147
ENSMUSG00000037253	1680.49	0.200927	0.00413227	Mex3c	240396	2.38381
ENSMUSG00000018589	1002.56	0.260427	0.0041378	Glra2	237213	2.38323
ENSMUSG00000004221	2113.99	0.208902	0.00414339	Ikbkg	16151	2.38264
ENSMUSG00000029335	347.739	0.422268	0.00417193	Bmp3	110075	2.37966
ENSMUSG00000005886	3553.54	0.162066	0.00418676	Ncoa2	17978	2.37812
ENSMUSG00000034158	2614.24	0.494076	0.00419248	Lrrc58	320184	2.37753
ENSMUSG00000009907	1274.9	0.230374	0.00420301	Vps4b	20479	2.37644
ENSMUSG00000025086	677.655	0.287944	0.0042434	Trub1	72133	2.37229
ENSMUSG00000031099	1630.92	0.265455	0.00426353	Smarca1	93761	2.37023
ENSMUSG00000020948	551.389	0.329155	0.00430478	Klhl28	66689	2.36605
ENSMUSG00000016150	2558.13	0.192146	0.00430827	Tenm1	23963	2.3657
ENSMUSG00000058317	2063.1	0.198338	0.00436455	Ube2e2	218793	2.36006
ENSMUSG00000041303	1116	0.245538	0.00438058	Gtf3c3	98488	2.35847
ENSMUSG00000036825	3973.61	0.163457	0.00438135	Ssx2ip	99167	2.35839
ENSMUSG00000027088	785.524	0.30428	0.00438194	Phospho2	73373	2.35833
ENSMUSG00000078566	1613.04	0.254743	0.00439196	Bnip3	12176	2.35734
ENSMUSG00000019975	537.05	0.305818	0.00439196	Ikbip	67454	2.35734
ENSMUSG00000034252	2346.2	0.2113	0.00442545	Senp6	215351	2.35404
ENSMUSG00000070565	2943.36	0.202301	0.00444227	Rasal2	226525	2.3524
ENSMUSG00000042743	2631.49	0.196553	0.00444856	Sgtb	218544	2.35178
ENSMUSG00000000804	4217.68	0.186343	0.00445756	Usp32	237898	2.3509
ENSMUSG00000040843	2073.98	0.184658	0.00445779	Tiprl	226591	2.35088
ENSMUSG00000097589	194.398	0.481091	0.00446923	Dleu2	668253	2.34977
ENSMUSG00000020366	6635.93	0.179919	0.00454521	Mapk9	26420	2.34245
ENSMUSG00000027349	1049.17	0.231018	0.00457622	Fam98b	68215	2.33949
ENSMUSG00000024384	1341.19	0.219642	0.00458289	Iws1	73473	2.33886
ENSMUSG00000026893	378.844	0.373176	0.00459786	Gca	227960	2.33744
ENSMUSG00000031731	4235.07	0.182108	0.00460218	Ap1g1	11765	2.33704
ENSMUSG00000035062	750.189	0.26897	0.00468618	Zc4h2	245522	2.32918
ENSMUSG00000021057	1829	0.244581	0.00468717	Akap5	238276	2.32909
ENSMUSG00000024431	1340.06	0.218835	0.00472669	Nr3c1	14815	2.32544
ENSMUSG00000027751	1384.88	0.243296	0.00476726	Supt20	56790	2.32173
ENSMUSG00000045140	211.488	0.466617	0.00478715	Pigw	70325	2.31992
ENSMUSG00000026577	942.097	0.270828	0.00480534	Blzf1	66352	2.31828
ENSMUSG00000019828	1564.13	0.205605	0.00486919	Grm1	14816	2.31254
ENSMUSG00000051341	114.102	0.707662	0.00491125	Zfp52	22710	2.30881
ENSMUSG00000001707	970.394	0.24348	0.00493375	Eef1e1	66143	2.30682
ENSMUSG00000079065	813.324	0.341101	0.00497169	BC005561	100042165	2.3035
ENSMUSG00000038736	539.675	0.310486	0.00497563	Nudcd1	67429	2.30315
ENSMUSG00000027854	2661.49	0.174469	0.00501032	Sike1	66641	2.30013
ENSMUSG00000069072	5026.28	0.148891	0.00501468	Slc7a14	241919	2.29976
ENSMUSG00000027810	1235.42	0.233511	0.00507545	Eif2a	229317	2.29453
ENSMUSG00000049321	656.389	0.306423	0.0050849	Zfp2	22678	2.29372
ENSMUSG00000046999	215.74	0.457908	0.00509658	1110032F04Rik	68725	2.29272
ENSMUSG00000038965	1728.99	0.194349	0.00511679	Ube2l3	22195	2.291
ENSMUSG00000020170	1524.89	0.20072	0.00511752	Frs2	327826	2.29094
ENSMUSG00000038836	296.318	0.431318	0.00513563	Agbl3	76223	2.28941
ENSMUSG00000057716	15151	0.1393	0.00514492	Tmem178b	434008	2.28862
ENSMUSG00000049969	352.247	0.359344	0.00517371	Plekhf2	71801	2.2862
ENSMUSG00000035954	9102.23	0.151749	0.00517879	Dock4	238130	2.28577
ENSMUSG00000019927	1652.06	0.200846	0.00529291	Ube2d1	216080	2.27631
ENSMUSG00000039987	859.653	0.250839	0.00530447	Phtf2	68770	2.27536
ENSMUSG00000028343	1257.2	0.259021	0.00532554	Erp44	76299	2.27364
ENSMUSG00000040040	650.189	0.316314	0.00534264	Ift88	21821	2.27224
ENSMUSG00000073591	541.244	0.305096	0.00535444	Pcdhb22	93893	2.27129
ENSMUSG00000000561	1385.79	0.222047	0.00540507	Wdr77	70465	2.2672
ENSMUSG00000014177	887.162	0.245597	0.00540936	Tvp23b	67510	2.26685
ENSMUSG00000078919	322.684	0.372738	0.00541237	Dpm1	13480	2.26661
ENSMUSG00000031555	2326.98	0.193266	0.00544366	Adam9	11502	2.26411
ENSMUSG00000000168	3807.07	0.160933	0.00544366	Dlat	235339	2.26411
ENSMUSG00000059974	3667.01	0.180033	0.00547993	Ntm	235106	2.26122
ENSMUSG00000029012	861.44	0.247199	0.00551378	Orc5	26429	2.25855
ENSMUSG00000067780	36.3302	1.20409	0.00553001	Pi15	94227	2.25727
ENSMUSG00000034345	3151.16	0.162714	0.00554357	Gtf2h5	66467	2.25621
ENSMUSG00000055761	1573.98	0.203133	0.00557882	Nkain3	269513	2.25346
ENSMUSG00000064127	3182.59	0.183013	0.00558814	Med14	26896	2.25273
ENSMUSG00000036099	2946.81	0.188934	0.00558972	Vezt	215008	2.25261
ENSMUSG00000008475	5585.73	0.17211	0.00560827	Arpc5	67771	2.25117
ENSMUSG00000020922	1122.24	0.230044	0.0056578	Lsm12	268490	2.24735
ENSMUSG00000030224	5864.54	0.159632	0.00566505	Strap	20901	2.2468
ENSMUSG00000033904	1056.73	0.266861	0.00566505	Ccp110	101565	2.2468
ENSMUSG00000073427	200.625	0.485026	0.00567235	Gm4924	237412	2.24624
ENSMUSG00000022108	14399.9	0.136674	0.00568712	Itm2b	16432	2.24511
ENSMUSG00000020561	189.416	0.486635	0.00568712	Twistnb	28071	2.24511
ENSMUSG00000027615	734.271	0.265189	0.00572501	Hps3	12807	2.24222
ENSMUSG00000027680	2121.75	0.22884	0.00575486	Fxr1	14359	2.23997
ENSMUSG00000056019	233.795	0.446395	0.0057743	Zfp709	236193	2.2385
ENSMUSG00000072437	1204.5	0.214952	0.00579051	Nanos1	332397	2.23728
ENSMUSG00000039542	20641.5	0.16547	0.00583273	Ncam1	17967	2.23413
ENSMUSG00000027087	1290.65	0.224262	0.005839	Itgav	16410	2.23366
ENSMUSG00000062098	2778.44	0.171207	0.00585056	Btbd3	228662	2.2328
ENSMUSG00000044968	539.48	0.300413	0.00585729	Napepld	242864	2.2323
ENSMUSG00000038984	1299.18	0.214453	0.00588428	Tspyl5	239364	2.23031
ENSMUSG00000022020	140.43	0.576616	0.00590754	Naa16	66897	2.22859
ENSMUSG00000040452	367.853	0.402319	0.00590754	Cdh12	215654	2.22859
ENSMUSG00000056536	734.454	0.27275	0.00592434	Pign	27392	2.22736
ENSMUSG00000061603	8570.03	0.154876	0.00593023	Akap6	238161	2.22693
ENSMUSG00000036192	315.855	0.379084	0.00593023	Rorb	225998	2.22693
ENSMUSG00000043535	3275.94	0.190331	0.00596732	Setx	269254	2.22422
ENSMUSG00000038095	4466.67	0.181572	0.00600822	Sbno1	243272	2.22125
ENSMUSG00000052428	1316.21	0.208362	0.00602666	Tmco1	68944	2.21992
ENSMUSG00000016409	631.006	0.308768	0.00605894	Nkap	67050	2.2176
ENSMUSG00000038612	2834.73	0.173176	0.00606625	Mcl1	17210	2.21708
ENSMUSG00000040782	393.69	0.36484	0.00612228	Cop1	26374	2.21309
ENSMUSG00000041540	1009.71	0.237772	0.00612228	Sox5	20678	2.21309
ENSMUSG00000031626	4819.15	0.192443	0.00612757	Sorbs2	234214	2.21271
ENSMUSG00000090015	231.693	0.513421	0.00613308	Gm15446	100642166	2.21232
ENSMUSG00000030757	1087.6	0.221933	0.00613751	Zkscan2	210162	2.21201
ENSMUSG00000031618	3236.92	0.165449	0.00615532	Nr3c2	110784	2.21075
ENSMUSG00000022661	5266.09	0.15851	0.00617868	Cd200	17470	2.2091
ENSMUSG00000108348	2627.1	0.18915	0.00619381	Gm42372	105247240	2.20804
ENSMUSG00000042305	3363.56	0.164375	0.00622733	Tmem183a	57439	2.2057
ENSMUSG00000020949	1930.51	0.195335	0.00623422	Fkbp3	30795	2.20522
ENSMUSG00000018068	1151.61	0.240175	0.00623876	Ints2	70422	2.2049
ENSMUSG00000061130	923.453	0.25872	0.00624103	Ppm1b	19043	2.20474
ENSMUSG00000022884	10638	0.137758	0.00624431	Eif4a2	13682	2.20452
ENSMUSG00000071855	645.597	0.360617	0.00630349	Ccdc112	240261	2.20042
ENSMUSG00000024404	2208.25	0.207526	0.00632654	Riok3	66878	2.19883
ENSMUSG00000066551	275.529	0.413973	0.00638813	Hmgb1	15289	2.19463
ENSMUSG00000037475	2911.47	0.497468	0.00640555	Thoc2	331401	2.19344
ENSMUSG00000058402	459.106	0.335888	0.00652234	Zfp420	233058	2.1856
ENSMUSG00000043131	1571.45	0.196982	0.00659866	Mob1a	232157	2.18054
ENSMUSG00000040943	1528.83	0.240518	0.00662465	Tet2	214133	2.17884
ENSMUSG00000021714	59.5924	0.852209	0.00668942	Cenpk	60411	2.17461
ENSMUSG00000063446	933.965	0.236639	0.00670797	Plppr1	272031	2.17341
ENSMUSG00000037573	756.902	0.281875	0.00670797	Tob1	22057	2.17341
ENSMUSG00000031422	4325.36	0.148967	0.00672319	Morf4l2	56397	2.17242
ENSMUSG00000010592	59.1549	0.889045	0.00678465	Dazl	13164	2.16847
ENSMUSG00000050891	345.734	0.349687	0.00680212	Tatdn1	69694	2.16736
ENSMUSG00000044033	390.706	0.342954	0.00680239	Ccdc141	545428	2.16734
ENSMUSG00000061601	9386.12	0.159303	0.00682199	Pclo	26875	2.16609
ENSMUSG00000041684	1128.42	0.230952	0.00690988	Bivm	246229	2.16053
ENSMUSG00000037111	4267.32	0.151252	0.00700059	Setd7	73251	2.15487
ENSMUSG00000039286	1664.56	0.188976	0.00703092	Fndc3b	72007	2.15299
ENSMUSG00000047126	28757.1	0.122897	0.0070639	Cltc	67300	2.15096
ENSMUSG00000022757	2930.97	0.175318	0.00707398	Tfg	21787	2.15034
ENSMUSG00000086392	49.7634	0.970771	0.0070885	Mccc1os	654424	2.14945
ENSMUSG00000091931	199.421	0.452907	0.00709914	Gon7	100233175	2.14879
ENSMUSG00000038074	561.242	0.306611	0.00713727	Fkbp14	231997	2.14647
ENSMUSG00000066735	2663.96	0.172881	0.00714502	Vkorc1l1	69568	2.146
ENSMUSG00000036898	999.246	0.25261	0.00717938	Zfp157	72154	2.14391
ENSMUSG00000007653	3698.62	0.195567	0.00719485	Gabrb2	14401	2.14298
ENSMUSG00000029467	21445.7	0.125958	0.00726382	Atp2a2	11938	2.13883
ENSMUSG00000044018	1513.6	0.194589	0.00726872	Mrpl50	28028	2.13854
ENSMUSG00000087620	497.825	0.324188	0.0073527	5330434G04Rik	100043213	2.13355
ENSMUSG00000079111	1417.75	0.207107	0.00735305	Kdelr2	66913	2.13353
ENSMUSG00000051486	293.648	0.391811	0.00735305	Pcdhb11	93882	2.13353
ENSMUSG00000027667	885.693	0.232987	0.00735822	Zfp639	67778	2.13323
ENSMUSG00000025981	303.204	0.371159	0.00742489	Coq10b	67876	2.12931
ENSMUSG00000056383	318.396	0.399833	0.00744448	AI987944	233168	2.12817
ENSMUSG00000052516	1779.88	0.205656	0.00745468	Robo2	268902	2.12757
ENSMUSG00000026764	37249.5	0.147216	0.00747969	Kif5c	16574	2.12612
ENSMUSG00000032368	437.497	0.360336	0.00750636	Zic1	22771	2.12457
ENSMUSG00000024817	1569.6	0.201711	0.0075601	Uhrf2	109113	2.12147
ENSMUSG00000015243	2960.61	0.170671	0.00757912	Abca1	11303	2.12038
ENSMUSG00000039285	1572.88	0.202733	0.0076312	Azi2	27215	2.11741
ENSMUSG00000048540	199.863	0.463095	0.00763747	Nhlh2	18072	2.11705
ENSMUSG00000037999	1064.69	0.238944	0.00767169	Arap2	212285	2.11511
ENSMUSG00000035310	488.322	0.328533	0.00770021	Lin54	231506	2.1135
ENSMUSG00000029767	6576.08	0.146324	0.00777777	Calu	12321	2.10915
ENSMUSG00000089857	273.383	0.3862	0.00777973	Zfp882	382019	2.10904
ENSMUSG00000044763	437.241	0.326178	0.00778884	Trmt10c	52575	2.10853
ENSMUSG00000031647	2347.35	0.407043	0.0078968	Mfap3l	71306	2.10255
ENSMUSG00000061666	2854.9	0.160107	0.00793487	Gdpd1	66569	2.10046
ENSMUSG00000047747	2467.62	0.170149	0.00795938	Rnf150	330812	2.09912
ENSMUSG00000029152	7631.89	0.152983	0.00805582	Ociad1	68095	2.09389
ENSMUSG00000022247	651.076	0.270396	0.00811199	Brix1	67832	2.09087
ENSMUSG00000024188	4693.65	0.143422	0.00812453	Luc7l	66978	2.0902
ENSMUSG00000064363	70902.5	0.406081	0.00822198	ND4	17719	2.08502
ENSMUSG00000053062	2319.79	0.173124	0.00824832	Jam2	67374	2.08363
ENSMUSG00000026586	422.948	0.324945	0.00827604	Prrx1	18933	2.08218
ENSMUSG00000027552	316.937	0.371894	0.00829373	E2f5	13559	2.08125
ENSMUSG00000054302	1371.89	0.203972	0.00835467	Eapp	66266	2.07807
ENSMUSG00000055493	1539.23	0.213423	0.00838964	Epm2a	13853	2.07626
ENSMUSG00000028434	771.947	0.255961	0.00840284	Epb41l4b	54357	2.07557
ENSMUSG00000009905	841.485	0.238749	0.00844988	Kdsr	70750	2.07315
ENSMUSG00000020817	5859.04	0.161277	0.00845704	Rabep1	54189	2.07278
ENSMUSG00000035849	470.129	0.326977	0.00848524	Krt222	268481	2.07134
ENSMUSG00000047989	680.754	0.264098	0.00848524	Ino80c	225280	2.07134
ENSMUSG00000003418	175.289	0.492313	0.00861972	St8sia6	241230	2.06451
ENSMUSG00000053641	2235.89	0.192365	0.00863857	Dennd4a	102442	2.06356
ENSMUSG00000027803	806.052	0.239919	0.0087494	Wwtr1	97064	2.05802
ENSMUSG00000066392	3054.82	0.170635	0.00883163	Nrxn3	18191	2.05396
ENSMUSG00000020993	1027.06	0.232847	0.00888614	Trappc6b	78232	2.05129
ENSMUSG00000060073	948.546	0.236375	0.00889272	Psma3	19167	2.05097
ENSMUSG00000031508	2709.23	0.179382	0.00893283	Ankrd10	102334	2.04901
ENSMUSG00000040254	121.831	0.58244	0.00899365	Sema3d	108151	2.04606
ENSMUSG00000021413	3539.2	0.207122	0.00908693	Prpf4b	19134	2.04158
ENSMUSG00000037643	1944.83	0.203259	0.00916908	Prkci	18759	2.03767
ENSMUSG00000042508	2139.05	0.199142	0.00921232	Dmtf1	23857	2.03563
ENSMUSG00000028955	812.8	0.241765	0.00923634	Vamp3	22319	2.0345
ENSMUSG00000019841	7364.11	0.172754	0.00936721	Rev3l	19714	2.02839
ENSMUSG00000073725	3468.84	0.156278	0.00938632	Lmbrd1	68421	2.0275
ENSMUSG00000038646	208.03	0.475704	0.00939458	Ramac	67148	2.02712
ENSMUSG00000017057	171.95	0.515119	0.0094433	Il13ra1	16164	2.02488
ENSMUSG00000027778	611.615	0.272906	0.00946178	Ift80	68259	2.02403
ENSMUSG00000031527	688.209	0.255055	0.00951804	Eri1	67276	2.02145
ENSMUSG00000021431	473.843	0.306547	0.00971403	Snrnp48	67797	2.0126
ENSMUSG00000075273	332.165	0.348992	0.00978511	Ttc30b	72421	2.00943
ENSMUSG00000046675	279.311	0.384496	0.00980185	Tmem251	320351	2.00869
ENSMUSG00000035764	1549.99	0.187886	0.00981744	Fbxo45	268882	2.008
ENSMUSG00000058240	1517.37	0.208489	0.00982394	Cryzl1	66609	2.00771
ENSMUSG00000027820	217.541	0.485175	0.00987403	Mme	17380	2.00551
ENSMUSG00000019810	1259.99	0.210914	0.0098827	Fuca2	66848	2.00512
ENSMUSG00000046138	1886.96	0.202095	0.00992316	9930021J03Rik	240613	2.00335
ENSMUSG00000026827	4555.73	0.145191	0.00996761	Gpd2	14571	2.00141
ENSMUSG00000074415	1251.52	0.46641	0.00996826	3110039I08Rik	73144	2.00138
ENSMUSG00000066829	686.362	0.289277	0.0100306	Zfp810	235050	1.99867
ENSMUSG00000050549	185.565	0.453486	0.0100633	Fam241a	70617	1.99726
ENSMUSG00000029229	611.47	0.286071	0.0101762	Chic2	74277	1.99241
ENSMUSG00000063253	732.21	0.267843	0.0101851	Scoc	56367	1.99204
ENSMUSG00000075266	148.809	0.555814	0.0101998	Cenpw	66311	1.99141
ENSMUSG00000026994	199.752	0.466784	0.0102003	Galnt3	14425	1.99139
ENSMUSG00000055560	80.8275	0.695511	0.0102078	Zfp459	328274	1.99107
ENSMUSG00000041220	5455.98	0.156196	0.010222	Elovl6	170439	1.99046
ENSMUSG00000022321	1738.86	0.19187	0.0102507	Cdh10	320873	1.98925
ENSMUSG00000031229	10056.8	0.335137	0.0104273	Atrx	22589	1.98183
ENSMUSG00000033882	63.0982	0.836484	0.0104273	Rbm46	633285	1.98183
ENSMUSG00000058192	637.72	0.270641	0.0104488	Zfp846	244721	1.98094
ENSMUSG00000018196	1986.21	0.203036	0.0104909	Glrx2	69367	1.97919
ENSMUSG00000038412	4387.95	0.171821	0.0105527	Higd1a	56295	1.97664
ENSMUSG00000058704	930.542	0.242891	0.010585	Memo1	76890	1.97531
ENSMUSG00000029426	5177.07	0.14402	0.010639	Scarb2	12492	1.9731
ENSMUSG00000034557	2153.67	0.187488	0.0106413	Zfyve9	230597	1.97301
ENSMUSG00000030304	1285.97	0.211739	0.0106639	Ergic2	67456	1.97208
ENSMUSG00000049420	727.606	0.268115	0.0106639	Tmem200a	77220	1.97208
ENSMUSG00000022353	4702.13	0.147678	0.0106639	Mtss1	211401	1.97208
ENSMUSG00000011958	904.366	0.234283	0.010713	Bnip2	12175	1.97009
ENSMUSG00000028284	2158.4	0.181718	0.0109866	Map3k7	26409	1.95914
ENSMUSG00000022462	2068.27	0.185916	0.0111113	Slc38a2	67760	1.95424
ENSMUSG00000021364	1395.76	0.220776	0.0112794	Elovl2	54326	1.94771
ENSMUSG00000038459	1429.17	0.192528	0.0113036	Abhd17c	70178	1.94678
ENSMUSG00000054469	1751.86	0.18299	0.0113104	Lclat1	225010	1.94652
ENSMUSG00000017686	2645.9	0.162141	0.0113541	Rhot1	59040	1.94485
ENSMUSG00000079477	4892.16	0.139096	0.0113603	Rab7	19349	1.94461
ENSMUSG00000028278	4433.37	0.153244	0.0115689	Rragd	52187	1.93671
ENSMUSG00000021738	748.592	0.254168	0.0116253	Atxn7	246103	1.93459
ENSMUSG00000028289	1568.37	0.214379	0.011657	Epha7	13841	1.93341
ENSMUSG00000022231	1231.86	0.210305	0.0117052	Sema5a	20356	1.93162
ENSMUSG00000021302	681.896	0.268312	0.0117575	Ggps1	14593	1.92968
ENSMUSG00000022024	1859.2	0.178874	0.0117747	Sugt1	67955	1.92905
ENSMUSG00000026349	2323.79	0.388585	0.0117748	Ccnt2	72949	1.92905
ENSMUSG00000027014	1505.32	0.225287	0.0118434	Cwc22	80744	1.92652
ENSMUSG00000032384	1994.56	0.188513	0.0118468	Csnk1g1	214897	1.9264
ENSMUSG00000058589	8478.91	0.144123	0.0118624	Anks1b	77531	1.92583
ENSMUSG00000021785	776.696	0.24019	0.0118696	Ngly1	59007	1.92556
ENSMUSG00000071317	423.539	0.316049	0.0118857	Bves	23828	1.92498
ENSMUSG00000057367	1033.88	0.223554	0.0119433	Birc2	11797	1.92288
ENSMUSG00000026020	2158.75	0.166881	0.0119691	Nop58	55989	1.92194
ENSMUSG00000003198	126.785	0.535323	0.0120671	Zfp959	224893	1.9184
ENSMUSG00000030604	297.306	0.367427	0.0122378	Zfp626	71163	1.9123
ENSMUSG00000039086	2140.86	0.168099	0.0122541	Ss18l1	269397	1.91172
ENSMUSG00000020280	319.628	0.342442	0.0122931	Pus10	74467	1.91034
ENSMUSG00000074513	105.546	0.584502	0.0123525	Arfip1	99889	1.90825
ENSMUSG00000053931	2909.89	0.174819	0.0123525	Cnn3	71994	1.90825
ENSMUSG00000031799	877.718	0.22908	0.0123525	Tpm4	326618	1.90825
ENSMUSG00000028086	4571.86	0.156066	0.012398	Fbxw7	50754	1.90665
ENSMUSG00000051037	91.0292	0.631553	0.0124134	Zfp455	218311	1.90611
ENSMUSG00000066150	2693.91	0.163993	0.0125577	Slc31a1	20529	1.90109
ENSMUSG00000047496	688.512	0.258233	0.0126176	Rnf152	320311	1.89902
ENSMUSG00000028698	4524.63	0.145314	0.0127923	Pik3r3	18710	1.89305
ENSMUSG00000034111	2254.37	0.166903	0.0128134	Tmed8	382620	1.89234
ENSMUSG00000039899	167.452	0.552546	0.0128557	Fgl2	14190	1.89091
[truncated: 2,370 more rows]
